# Supplementary material for: Behavioral Flexibility and the Conservation Value of Howler Monkey Populations in Small Habitat Patches
Source: Am J Primatol. 2026 Jun 23;88(6):e70182. doi: 10.1002/ajp.70182 (PMC13288005; doi:10.1002/ajp.70182)
Supplement: Supplementary file 2 — Supporting File 2: ajp70182‐sup‐0002‐Table_S1_Depuration_database. [file AJP-88-e70182-s007.xlsx]

## Sheet: Hoja1
Author	Title	Year	DOI	Source	Filter 1	Filter 2	Observación	Criteria
Figueiredo, RAA de; Barros, F. B.	" A Comida que vem da mata": conhecimentos tradicionais e práticas culturais de caçadores na Reserva Extrativista Ipaú-Anilzinho	2015		Google scholar	NO	NO	Irrelevante	Irrelevant to the study objectives
Sá, GJ Silva e	" Abraços de mono": elos perdidos e encontros intersubjetivos em etnografia com primatólogos no Brasil	2010		Google scholar	NO	NO	Irrelevante	Irrelevant to the study objectives
Aristizabal, J. F.; García, C. V.; Sanchez, M. P. O.	¿ Eres lo que comes o comes lo que eres?	2024		Google scholar	NO	NO	Irrelevante	Irrelevant to the study objectives
Ríos, M. M.	¿ Quién come Yarumo?... o mejor,¿ Quién no come Yarumo en los bosques de montaña	2005		Google scholar	NO	NO	Irrelevante	Irrelevant to the study objectives
Souza, TP de; Silva, JCF da; Panhan…, C. M. M.	“Criticamente em perigo” e “ameaçado de extinção”–status de alguns animais taxidermizados presentes no memorial da EE “Culto à Ciência” de Campinas/SP/Brasil	2017		Google scholar	NO	NO	Irrelevante	Irrelevant to the study objectives
Rodríguez-Peña, Olga Nelly (23101053000); Oropeza Sánchez, Marco Tulio (57205541306); González-Di Pierro, Ana María (42661174600)	“Variable Effects of Tourist Presence on the Activity Budget of Alouatta pigra”	2023	10.1177/19400829231188622	Scopus	YES	NO	Habla de Alouatta	Insufficient sampling effort
Rodríguez, D. H.; Silva, J. C. S.	«éramos muchos y parió la mona»: Dieta de alouatta pigra en condiciones de fragmentación en balancán, tabasco	2020		Google scholar	YES	NO	MAYBE	Irrelevant to the study objectives
Ferreira, V. S.; Silva…, BZ da	… para Bugios-ruivos (Alouatta guariba clamitans): revisão de literatura: Physiological hematological patterns for howler monkeys (Alouatta guariba clamitans): literature …	2022		Google scholar	NO	NO	Released	Irrelevant to the study objectives
Christianini, A. V.; Martins, M. M.	1.2. Frugivoria e dispersão de sementes	2015		Google scholar	NO	NO	Irrelevante	Irrelevant to the study objectives
Wallace, R. B.; Rumiz, D. I.	13C			Google scholar	NO	NO	Irrelevante	Irrelevant to the study objectives
Morais, RFUP; Silva, CJ Da	2–MATERIAIS E MÉTODOS			Google scholar	NO	NO	Irrelevante	Irrelevant to the study objectives
Chaï, Norin	30 YEARS OF EXPERIENCE IN CONSERVATION MEDICINE; 30 ANS D’EXPÉRIENCES DANS LA MÉDECINE DE LA CONSERVATION	2024	10.3406/bavf.2024.71101	Scopus	NO	NO	Irrelevante	Irrelevant to the study objectives
Cassano, C. R.; Kierulff, M. C. M.	4. Diversidade de mamíferos não voadores no Complexo de Serras das Lontras	2009		Google scholar	NO	NO	Irrelevante	Irrelevant to the study objectives
Behie, A. M.; Steffens, T. S.; Wyman…, T. M.	4. Hurricanes and coastlines: The role of natural disasters in the speciation of howler monkeys	2015		Google scholar	NO	NO	Irrelevante	Irrelevant to the study objectives
Vieira, M. V.; Faria, DM de; Fernandez…, FA dos Santos	5 MAMÍFEROS	2003		Google scholar	NO	NO	Irrelevante	Irrelevant to the study objectives
Buss, G.; LOKSCHIN, LX; Setubal…, R. B.	A abordagem de espécie-bandeira na Educação Ambiental: estudo de caso do bugio-ruivo (Alouatta guariba) eo Programa Macacos Urbanos	2007		Google scholar	NO	NO	Irrelevante	Irrelevant to the study objectives
Friedrich, F. H.; Witter, N. A.	A adaptação da culinária dos imigrantes alemães (Rio Grande do Sul: 1850-1930)	2012		Google scholar	NO	NO	Irrelevante	Irrelevant to the study objectives
Cerejeira, J. M. G.	A AMPLIAÇÃO DO TERMINAL DE CONTENTORES EM ALCÂNTARA	2008		Google scholar	NO	NO	Irrelevante	Irrelevant to the study objectives
Parente, C. Leite; Araújo, ME de	A AQUISIÇÃO SÍSMICA MARÍTIMA NO BRASIL E SEUS POTENCIAIS EFEITOS NA ORDEM CETACEA.	2011		Google scholar	NO	NO	Irrelevante	Irrelevant to the study objectives
Alencastro, E.	A carne na dieta alimentar em Vila Boa de Goiás: necessidades e preferências nos séculos XVIII e XIX	2014		Google scholar	NO	NO	Irrelevante	Irrelevant to the study objectives
McKinney, Tracie	A classification system for describing anthropogenic influence on nonhuman primate populations	2015	10.1002/ajp.22395	Wos	NO	NO	Primates	Irrelevant to the study objectives
Halenar, Lauren B.; Rosenberger, Alfred L.	A closer look at the “Protopithecus” fossil assemblages: new genus and species from Bahia, Brazil	2013	10.1016/j.jhevol.2013.07.008	Wos	NO	NO	Irrelevante	Irrelevant to the study objectives
Lee, Erin C.S.; Young, Nathan M.; Rainbow, Michael J.	A comparative approach for characterizing the relationship among morphology, range-of-motion and locomotor behaviour in the primate shoulder	2023	10.1098/rspb.2023.1446	Google scholar	NO	NO	Irrelevante	Irrelevant to the study objectives
Sfar, Nasibah; Mangalam, Madhur; Kaumanns, Werner; Singh, Mewa	A Comparative Assessment of Hand Preference in Captive Red Howler Monkeys, Alouatta seniculus and Yellow-Breasted Capuchin Monkeys, Sapajus xanthosternos	2014	10.1371/journal.pone.0107838	Wos	NO	NO	Alouatta	Irrelevant to the study objectives
Garcia-Cruz, Raquel; Pacheco, Sarai; Angel Brieno, Miguel; Steinberg, Eliana R.; Mudry, Marta D.; Ruiz-Herrera, Aurora; Garcia-Caldes, Montserrat	A comparative study of the recombination pattern in three species of Platyrrhini monkeys (primates)	2011	10.1007/s00412-011-0329-6	Wos	NO	NO	Primates	Irrelevant to the study objectives
Lima, D. S. S.; Paz, E. M. F.; El-Hani…, C. N.	A comparison between affiliative and agonistic behaviours in wild and captive Sapajus libidinosus (Spix, 1823) (Mammalia, Primates, Cebidae)	2022		Google scholar	NO	NO	Irrelevante	Irrelevant to the study objectives
Wang, Ziyi; Wu, Ruichen; Yang, Yi	A Comparison of Digestive Strategies for Teratoscincus roborowskii With Different Diet Compositions: Digestive Enzyme Activities, Gut Microbiota, and Metabolites	2024	10.1002/ece3.70751	Google scholar	NO	NO	Irrelevante	Irrelevant to the study objectives
Marques, Fernanda Cristina; dos Anjos, Luiz	A comparison of inter- and intraspecific variation in seed dispersal in three South American primates	2023	10.1111/aec.13422	Wos	NO	NO	Irrelevante	Irrelevant to the study objectives
Amato, Katherine R.; Van Belle, Sarie; Wilkinson, Brianna	A Comparison of Scan and Focal Sampling for the Description of Wild Primate Activity, Diet and Intragroup Spatial Relationships	2013	10.1159/000348305	Wos	NO	NO	Primates	Irrelevant to the study objectives
Karniski, Caitlin; Patterson, Eric M.; Krzyszczyk, Ewa; Foroughirad, Vivienne; Stanton, Margaret A.; Mann, Janet	A comparison of survey and focal follow methods for estimating individual activity budgets of cetaceans	2015	10.1111/mms.12198	Wos	NO	NO	Irrelevante	Irrelevant to the study objectives
Johnson, Christopher Eric; Tafoya, Kathryn A.; Beck, Peter; Concilio, Amy; White, Kurt E.; Quiros, Rodolfo; Wasserman, Michael D.	A conceptual framework for assessing behavioral flexibility of species in response to extreme climatic events	2023	10.1371/journal.pone.0290742	Wos	NO	NO	Irrelevante	Irrelevant to the study objectives
Parr, Nigel A.; Fedigan, Linda M.; Kutz, Susan J.	A Coprological Survey of Parasites in White-Faced Capuchins (Cebus capucinus) from Sector Santa Rosa, ACG, Costa Rica	2013	10.1159/000348287	Wos	NO	NO	Irrelevante	Irrelevant to the study objectives
Fogarty, Emily C.; Schechter, Matthew S.; Lolans, Karen; Sheahan, Madeline L.; Veseli, Iva A.; Moore, Ryan M.; Kiefl, Evan; Moody, Thomas U.; Rice, Phoebe A.; Yu, Michael Ku	A cryptic plasmid is among the most numerous genetic elements in the human gut	2024	10.1016/j.cell.2024.01.039	Scopus	NO	NO	Irrelevante	Irrelevant to the study objectives
Vale, CA do; Prezoto, F.	A CULPA NÃO É DO MACACO: OS PRIMATAS EA FEBRE AMARELA-IT'S NOT THE MONKEY'S FAULT: THE PRIMATES AND THE YELLOW FEVER	2017		Google scholar	NO	NO	Primates	Irrelevant to the study objectives
Costa-Araújo, Rodrigo; Canale, Gustavo Rodrigues; Melo, Fabiano Rodrigues de; da Silva, Raimundo Rodrigues; da Silva, Ivan Batista; de Alencar, Raony Macedo; da Silva, Luciano Ferreira; Jerusalinsky, Leandro; de Azevedo, Renata Bocorny; Santos Júnior, Eduardo Marques	A dataset of new occurrence records of primates from the arc of deforestation, Brazil	2024	10.5194/pb-11-1-2024	Scopus	NO	NO	Irrelevante	Irrelevant to the study objectives
Gonçalves, B. A.	A diversidade da dieta de macacos-prego (Sapajus spp.) em um fragmento urbano no Sul do Brasil	2019		Google scholar	NO	NO	Irrelevante	Irrelevant to the study objectives
Santos, F. S.	A diversidade de mamíferos de médio e grande porte eo potencial desta fauna na regeneração de clareiras artificiais na região do Rio Urucu, Coari, Amazonas	2009		Google scholar	NO	NO	Irrelevante	Irrelevant to the study objectives
Godinho, C.; Pereira, P.; Cardoso, H.; Salgueiro…, P.	A estação de anilhagem da Herdade da Mitra (Universidade de Évora): 4 anos	2014		Google scholar	NO	NO	Irrelevante	Irrelevant to the study objectives
Pereira, V. S. D.; Pereira, A. R. G.	A ETNOPRIMATOLOGIA E SUAS CONTRIBUIÇÕES PARA A CONSERVAÇÃO AMBIENTAL	2024		Google scholar	NO	NO	Irrelevante	Irrelevant to the study objectives
Varela, I. A. C.	A experiência ea vivência em dois centros de recuperação de fauna selvagem: Associação Mata Ciliar (Brasil) e Folly Wildlife Rescue (Reino Unido)	2020		Google scholar	NO	NO	Irrelevante	Irrelevant to the study objectives
Stojan-Dolar, M.; Amasifuén…, C. F.	A failed immigration attempt by a moustached tamarin, Saguinus mystax	2018		Google scholar	NO	NO	Irrelevante	Irrelevant to the study objectives
Freitas, D. S.	A febre amarela silvestre ea conservação do bugio-preto (Alouatta caraya) em Bossoroca, RS, Brasil	2011		Google scholar	NO	NO	Irrelevante	Irrelevant to the study objectives
Vinyard, Christopher J.; Glander, Kenneth E.; Teaford, Mark F.; Rose, Chelsea L.; Williams, Susan H.	A first look at jaw-muscle activity in free-ranging primates: The ecological physiology of feeding in howling monkeys (Alouatta palliata) at La Pacifica, Costa Rica.	2010		Wos	NO	NO	Alouatta	Irrelevant to the study objectives
Kuhlmann, M.; Jimbo, S.	A flora na alimentação das aves brasileiras. I. Generalidades	1957		Google scholar	NO	NO	Irrelevante	Irrelevant to the study objectives
Landim, Anna R. (57221334126); Guimarães, Paulo R. (14035358100); Fernandez, Fernando A. S. (35565949100); Dias, André T. C (35333768500)	A framework for the restoration of seed dispersal and pollination	2024	10.1111/rec.14151	Scopus	NO	NO	Irrelevante	Irrelevant to the study objectives
Ragione, Augusto Dalla; Ross, Cody T.; Redhead, Daniel	A gene–culture co-evolutionary perspective on the puzzle of human twinship	2024	10.1017/ehs.2024.30	Scopus	NO	NO	Irrelevante	Irrelevant to the study objectives
Freitas, RR De	A gestão da fauna silvestre a partir das mudanças nos modos de vida açoriano em uma lagoa costeira do Sul do Brasil (1957-2004)	2018		Google scholar	NO	NO	Irrelevante	Irrelevant to the study objectives
Graham, Tanya L.; Matthews, H. Damon; Turner, Sarah E.	A Global-Scale Evaluation of Primate Exposure and Vulnerability to Climate Change	2016	10.1007/s10764-016-9890-4	Wos	NO	NO	Primates	Irrelevant to the study objectives
Alves, S. L.; Zaú, A. S.	A importância da Área de Relevante Interesse Ecológico Floresta da Cicuta (RJ) na conservação do bugio-ruivo (Alouatta guariba clamitans Cabrera, 1940)	2005		Google scholar	NO	NO	Irrelevante	Irrelevant to the study objectives
Nascimento, L. R.; Velho, NM Campos	A IMPORTÂNCIA DO ENRIQUECIMENTO AMBIENTAL ATRAVÉS DA EDUCAÇÃO			Google scholar	NO	NO	Irrelevante	Irrelevant to the study objectives
Silva, M. A. F.	A importância dos frutos na dieta de calitriquídeos e seu potencial como dispersores de sementes	2015		Google scholar	NO	NO	Irrelevante	Irrelevant to the study objectives
Sobrinho, R. R.	A influência dos fatores ambientais na escolha dos locais de dormir por primatas neotropicais	2023		Google scholar	NO	NO	Irrelevante	Irrelevant to the study objectives
Rebouças, R.; Farias, H. M.	A maravilhosa fauna registrada nos empreendimentos da Enel Green Power no Brasil	2024		Google scholar	NO	NO	Irrelevante	Irrelevant to the study objectives
Schreier, Amy L. (23490820300); Voss, Kristofor A. (36459215000); Bolt, Laura M. (55549787400)	A Mathematical Modelling Approach to Functionally Defining Forest Edge and Its Utility for Primate Behavioural Edge Effects	2022	10.1007/s10764-022-00289-9	Scopus	NO	NO	Irrelevante	Irrelevant to the study objectives
Pérez-Ortega, Betzi; Hendry, Andrew P.	A meta-analysis of human disturbance effects on glucocorticoid hormones in free-ranging wild vertebrates	2023	10.1111/brv.12962	Google scholar	NO	NO	Irrelevante	Irrelevant to the study objectives
Sweeny, Amy R.; Lemon, Hannah E.; Ibrahim, Anan; Watt, Kathryn A.; Wilson, Kenneth; Childs, Dylan Z.; Nussey, Daniel H.; Free, Andrew; McNally, Luke	A mixed-model approach for estimating drivers of microbiota community composition and differential taxonomic abundance	2023	10.1128/msystems.00040-23	Scopus	NO	NO	Irrelevante	Irrelevant to the study objectives
Paim, F. P.; Iurck, M. F.; Mendes…, S. L.	A Muriqui (Brachyteles hypoxanthus) with a broken leg at the Estação Biológica de Caratinga, Minas Gerais, Brazil	2004		Google scholar	NO	NO	Irrelevante	Irrelevant to the study objectives
Muniz, Claudia P.; Zheng, HaoQiang; Jia, Hongwei; Cavalcante, Liliane T. F.; Augusto, Anderson M.; Fedullo, Luiz P.; Pissinatti, Alcides; Soares, Marcelo A.; Switzer, William M.; Santos, Andre F.	A non-invasive specimen collection method and a novel simian foamy virus (SFV) DNA quantification assay in New World primates reveal aspects of tissue tropism and improved SFV detection	2017	10.1371/journal.pone.0184251	Wos	NO	NO	Primates	Irrelevant to the study objectives
Ferreira, Lucas Mendes (57221495412); Rezende, Helder Ricas (16176188700); Fux, Blima (23392713900); De Alencar, Filomena Euridice Carvalho (6507792600); Loss, Ana Carolina (57040955600); Buery, Julyana Cerqueira (56166030900); De Castro Duarte, Ana Maria Ribeiro (15131077200); Junior, Crispim Cerutti (36797002300)	A nopheles (Kerteszia) cruzii infected by Plasmodium in the Atlantic Forest indicates that the malaria transmission cycle is maintained even after howler monkeys’ population decline	2022	10.1007/s00436-022-07689-z	Scopus	NO	NO	Habla de Alouatta	Irrelevant to the study objectives
Liu, Sijia; Pan, Yiwen; Jin, Xinjie; Zhao, Shangjun; Xu, Xiaohong; Chen, Yahua; Shen, Zhenguo; Chen, Chen	A novel Biochar-PGPB strategy for simultaneous soil remediation and safe vegetable production	2024	10.1016/j.envpol.2024.124254	Scopus	NO	NO	Irrelevante	Irrelevant to the study objectives
Zefa, Edison; Acosta, Riuler Corrêa; Kretschmer, Rafael; Timm, Vitor Falchi; Silva, Anelise Fernandes E.; Adamoli, Jailson Vieira; Szinwelski, Neucir; da Costa, Maria Kátia Matiotti	A novel multiple sex chromosome system in Orthoptera, found in the tree cricket Oecanthus rubromaculatus Zefa, 2022 (Grylloidea, Oecanthidae)	2024	10.11646/zootaxa.5432.1.8	Scopus	NO	NO	Irrelevante	Irrelevant to the study objectives
Galvis, Nelson; Link, Andres; Di Fiore, Anthony	A Novel Use of Camera Traps to Study Demography and Life History in Wild Animals: A Case Study of Spider Monkeys (Ateles belzebuth)	2014	10.1007/s10764-014-9791-3	Wos	NO	NO	Irrelevante	Irrelevant to the study objectives
Bastos, A.	A pantofagia ou as estranhas práticas alimentares na selva: estudo na Região Amazônica	1987		Google scholar	NO	NO	Irrelevante	Irrelevant to the study objectives
Braga, T. M. P.; Munduruku, D. K.	A pesca e uso de recursos naturais na comunidade indígena São Lourenço, Jacareacanga, Pará, Brasil	2020		Google scholar	NO	NO	Irrelevante	Irrelevant to the study objectives
Gennari, Solange Maria; Pena, H. F.J.; Soares, Herbert Sousa; Minervino, Antonio H.H.; de Assis, Francisco Flávio Vieira; Alves, Bruna Farias; de Oliveira, Solange; Aizawa, Juliana; Dias, Ricardo Augusto; Su, Chunlei	A population study of Toxoplasma gondii in the Amazon region expands current knowledge of the genetic diversity in South America	2024	10.1371/journal.pntd.0012737	Scopus	NO	NO	Irrelevante	Irrelevant to the study objectives
Biswas, Sourabh; Ghosh, Kalyan; Sarkar, Kaushikee; Benny, Laya; Katti, Maya; Bhadra, Anindita	A population-level study reveals hidden patterns in resting site choice of free-ranging dogs	2024	10.1093/biolinnean/blae095	Google scholar	NO	NO	Irrelevante	Irrelevant to the study objectives
Hilario, Renato R.; Jerusalinsky, Leandro; Santos, Sidnei; Beltrao-Mendes, Raone; Ferrari, Stephen F.	A primate at risk in Northeast Brazil: local extinctions of Coimbra Filho's titi (Callicebus coimbrai)	2017	10.1007/s10329-017-0599-6	Wos	NO	NO	Primates	Irrelevant to the study objectives
Silva, VL da; Ferreira, R. G.; Oliveira, MAB de	A Primatologia no Brasil			Google scholar	NO	NO	Irrelevante	Irrelevant to the study objectives
Sousa, MBC de; Castro, D. C.; Raminelli…, J. L. F.	A Primatologia no Brasil–8, edited by Sérgio L. Mendes and Adriano G. Chiarello. 2004. IPEMA–Instituto de Pesquisas da Mata Atlântica and SBPr–Sociedade …	2004		Google scholar	NO	NO	Irrelevante	Irrelevant to the study objectives
Andrade, FAG de; Fernandes, M. E. B.; Barros…, M. C.	A range extension for the yellow armadillo, Euphractus sexcinctus Linnaeus, 1758 (Xenarthra: Dasypodidae), in the eastern Brazilian Amazon	2006		Google scholar	NO	NO	Irrelevante	Irrelevant to the study objectives
Taylor, R. V.; Hurtado, M. R.; Owen…, M. T.	A record of diurnal birth and placentophagia in an urban-dwelling female black and gold howler monkey (Alouatta caraya, Primates: Atelidae) in the City of Pilar, south …	2023		Google scholar	NO	NO	Irrelevante	Irrelevant to the study objectives
Superina, M.; Aguiar, J. M.	A reference list of common names for the edentates	2006		Google scholar	NO	NO	Irrelevante	Irrelevant to the study objectives
Mateus, W. D.	A relação pessoa-animal em comunidades amazônicas a partir de processos educativos para a conservação do Gavião-Real (Harpia harpyja) e do Tracajá …	2018		Google scholar	NO	NO	Irrelevante	Irrelevant to the study objectives
Kaigaishi, Yu; Yamamoto, Shinya	A report of stillbirth and subsequent maternal cannibalism observed in a free-ranging group of Japanese macaques at Awajishima, Japan	2023	10.1007/s10329-023-01091-8	Google scholar	NO	NO	Irrelevante	Irrelevant to the study objectives
Henderson, Robert W.	A Review of Predation by Boa constrictor (Squamata: Boidae): What, When, and Where	2023		Scopus	NO	NO	Irrelevante	Irrelevant to the study objectives
Alvarez-Velazquez, María Fernanda (57558151100); Espinosa-Gómez, Fabiola Carolina (55938714100); Aristizabal, John F. (57192013148); Garber, Paul A. (7005176713); Serio-Silva, Juan Carlos (6602895714)	A simple assay for measuring tannin-protein precipitation capacity offers insights into the diet and food choice of black howler monkeys (Alouatta pigra)	2024	10.1002/ajp.23638	Scopus	NO	NO	Habla de Alouatta	Irrelevant to the study objectives
Borja, JF Aristizabal; Alvarez‐Velazquez…, M. F.	A simple assay for measuring tannin‐protein precipitation capacity offers insights into the diet and food choice of black howler monkeys (Alouatta pigra)	2024		Google scholar	NO	NO	Irrelevante	Irrelevant to the study objectives
Qiao, Yajun; Chen, Hanxi; Guo, Juan; Zhang, Xingfang; Liang, Xinxin; Wei, Lixin; Wang, Qiannan; Bi, Hongtao; Gao, Tingting	A study on the effects of metacinnabar (β-HgS) on weight and appetite recovery in stressed mice	2024	10.1016/j.jep.2024.118663	Scopus	NO	NO	Irrelevante	Irrelevant to the study objectives
Celone, Michael (57190579658); Okech, Bernard (6603345470); Han, Barbara A. (9736346500); Forshey, Brett M. (7801345393); Anyamba, Assaf (6602556935); Dunford, James (35740214800); Rutherford, George (7005201548); Mita-Mendoza, Neida Karen (55378234000); Estallo, Elizabet Lilia (26221641600); Khouri, Ricardo (26221302500); de Siqueira, Isadora Cristina (57207935292); Pollett, Simon (55334438800)	A systematic review and meta-analysis of the potential non-human animal reservoirs and arthropod vectors of the Mayaro virus	2021	10.1371/journal.pntd.0010016	Scopus	NO	NO	Irrelevante	Irrelevant to the study objectives
Silva, MX da; Rodrigues, A. N. S.; Azevedo…, F. C.	A uniao faz a forca: observacao de cachorros-do-mato (Cerdocyon thous) cooperativamente predando seu potencial predador.	2018		Google scholar	NO	NO	Irrelevante	Irrelevant to the study objectives
McInturf, Alexandra G.A.; Bowman, J.; Schulte, Jessica M.; Newton, Kyle C.; Vigil, B.; Honig, Meredith A.; Pelletier, S.; Cox, N.; Lester, O.; Cantor, Mauricio	A unified paradigm for defining elasmobranch aggregations	2023	10.1093/icesjms/fsad099	Scopus	NO	NO	Irrelevante	Irrelevant to the study objectives
Zhao, Haitao; Li, Jiaxuan; Wang, Yan; Li, Nianlong; Pan, Ruliang; Li, Baoguo	A Unique Case of Adoption in Golden Snub-Nosed Monkeys	2024	10.3390/ani14213075	Scopus	NO	NO	Irrelevante	Irrelevant to the study objectives
Sengupta, Samrat; Sharma, Narayan	A unique drinking behaviour of capped langur	2024		Scopus	NO	NO	Irrelevante	Irrelevant to the study objectives
Silva, G. R.	A variabilidade da região promotora do gene OXTR na evolução do comportamento social de primatas	2016		Google scholar	NO	NO	Irrelevante	Irrelevant to the study objectives
Conti, I. V.	A vida por um fio: ecologia urbana de mamíferos que se deslocam pela rede de fios elétricos	2025		Google scholar	NO	NO	Irrelevante	Irrelevant to the study objectives
Genty, Emilie; Caesar, Cristiane	Abduction and potential case of predation of an infant howler monkey (Alouatta guariba clamitans) by a tufted capuchin monkey (Sapajus nigritus)	2014		Wos	NO	NO	Alouatta	Irrelevant to the study objectives
Amaral, R. G.	Abordagem clínica de micos-leões-pretos	2023		Google scholar	NO	NO	Irrelevante	Irrelevant to the study objectives
Kowalewski, M. M.; Raño…, M.	Abrazos entre machos de Alouatta caraya como ejemplo de comportamientos a liativos	2018		Google scholar	NO	NO	Irrelevante	Irrelevant to the study objectives
Anzures-Dadda, Alberto; Andresen, Ellen; Luisa Martinez, Maria; Manson, Robert H.	Absence of Howlers (Alouatta palliata) Influences Tree Seedling Densities in Tropical Rain Forest Fragments in Southern Mexico	2011	10.1007/s10764-011-9492-0	Wos	NO	NO	Alouatta	Irrelevant to the study objectives
Cutrera, Ana Paula; Carrizo, María Celina; Zenuto, Roxana Rita	ABSTRACT. THE INFLUENCE OF GENETIC VARIABILITY, ENERGETIC COSTS, AND FUNCTIONAL TRADE-OFFS ON THE RESPONSE TO INFECTIONS IN TUCO-TUCOS (Ctenomys talarum); LA INFLUENCIA DE LA VARIABILIDAD GENÉTICA, LOS COSTOS ENERGÉTICOS Y LOS COMPROMISOS FUNCIONALES SOBRE LA RESPUESTA A INFECCIONES EN TUCO-TUCOS (Ctenomys talarum)	2024	10.31687/saremMN.24.31.02.04.e1062	Scopus	NO	NO	Irrelevante	Irrelevant to the study objectives
Coimbra, A.; Buss…, G.	Abundância do Guariba-de-mãos-ruivas (Alouatta belzebul) na reserva biológica Guaribas, Paraíba, Brasil	2022		Google scholar	NO	NO	Irrelevante	Irrelevant to the study objectives
Bergallo, G.	ABUNDÂNCIA E DENSIDADE DE MAMÍFEROS DE MÉDIO E GRANDE PORTE NA RESERVA NATURAL VALE			Google scholar	NO	NO	Irrelevante	Irrelevant to the study objectives
Vale, CA do; Prezoto…, F.	AÇÃO ANTRÓPICA EA REDUÇÃO NOS NÚMERO DE AVISTAMENTOS DOS BUGIOS-ANTHROPIC ACTION AND REDUCTION IN NUMBER OF SIGHTINGS OF …	2017		Google scholar	NO	NO	Irrelevante	Irrelevant to the study objectives
Neto, RN Dias	Achados clínicos de afecções orais em bugios ruivos (Alouatta guariba clamitans)(Cabrera, 1940)	2014		Google scholar	NO	NO	Irrelevante	Irrelevant to the study objectives
Ehlers, L. P.	Achados patológicos e moleculares de infecção por nematódeos filarídeos em primatas do Novo Mundo na região Sul do Brasil	2023		Google scholar	NO	NO	Irrelevante	Irrelevant to the study objectives
Wu, Lina; Zhang, Yulin; Yin, Jian; Luo, Anteng; Tian, Yinghao; Liu, Yufan; Xu, Jiayuan; Peng, Yongzhen	Achieving advanced nitrogen removal from mature landfill leachate in continuous flow system involving partial nitrification-anammox and denitrification	2024	10.1016/j.biortech.2024.130553	Scopus	NO	NO	Irrelevante	Irrelevant to the study objectives
Zhuang, Xuliang; Wang, Danhua; Jiang, Cancan; Wang, Xu; Yang, Dongmin; Zhang, Weijun; Xu, Shengjun; Wang, Dongsheng	Achieving partial nitrification by sludge treatment using sulfide: Optimal conditions determination, long-term stability evaluation and microbial mechanism exploration	2024	10.1016/j.biortech.2024.131207	Scopus	NO	NO	Irrelevante	Irrelevant to the study objectives
Souza, S. M. G.; Anido, R. J. V.; Amaro, F. C. T.	Ácido graxos Ômega-3 e Ômega-6 na nutrição de peixes-fontes e relações	2007		Google scholar	NO	NO	Irrelevante	Irrelevant to the study objectives
Mendoza, S. Santos	Acoustic Allometry in roars of male black howler monkeys (Alouatta pigra) but no trade-off with testicular volumen”	2023		Google scholar	NO	NO	Irrelevante	Irrelevant to the study objectives
Sánchez-Vidal, Rafael Omar (59258023800); Rangel-Negrín, Ariadna (26429973000); Briseño-Jaramillo, Margarita (56433493900); Sosa-López, J. Roberto (55539546600); Dias, Pedro A. D. (15724828000)	Acoustic recognition of predators by mantled howler monkeys (Alouatta palliata): A playback experiment with naïve and experienced subjects	2024	10.1002/ajpa.25013	Scopus	NO	NO	Habla de Alouatta	Irrelevant to the study objectives
Painter, Melissa C.; Gustison, Morgan L.; Snyder-Mackler, Noah M.; Tinsley Johnson, Elizabeth; Le Roux, Aliza; Bergman, Thore Jon	Acoustic variation and group level convergence of gelada, Theropithecus gelada, contact calls	2024	10.1016/j.anbehav.2023.10.002	Scopus	NO	NO	Irrelevante	Irrelevant to the study objectives
Webb, Shasta Ellen; Orkin, Joseph D.; Williamson, Rachel E.; Melin, Amanda D.	Activity budget and gut microbiota stability and flexibility across reproductive states in wild capuchin monkeys in a seasonal tropical dry forest	2023	10.1186/s42523-023-00280-6	Google scholar	NO	NO	Irrelevante	Irrelevant to the study objectives
Ellison, Grace; Jones, Martin; Cain, Bradley; Bettridge, Caroline M.	Activity Budget and Sociality of the Northern Lesser Galago, Galago senegalensis	2024	10.1007/s10764-023-00406-2	Google scholar	NO	NO	Irrelevante	Irrelevant to the study objectives
Feeney, D.; Walker, P.; Hughes, W. O. H.	Activity budget, food preference and habitat use of a troop of ex-pet Yucatan black howler monkeys (Alouatta pigra) following release	2016		Google scholar	NO	NO	Released	Irrelevant to the study objectives
Overbeck, V.; Gonzalez, P.; Lau…, W. M.	Activity budgets of black and gold howler monkeys living in urban and natural habitats in southwest Paraguay	2022		Google scholar	YES	NO	Alouatta	Irrelevant to the study objectives
Chiarello, A. G.	Activity pattern of the brown howler monkeyAlouatta fusca, Geoffroy 1812, in a forest fragment of southeastern Brazil	1993		Google scholar	YES	NO	MAYBE	Study conducted before 2000
Pinto, A. C. B.; Azevedo-Ramos…, C.	Activity patterns and diet of the howler monkey Alouatta belzebul in areas of logged and unlogged forest in Eastern Amazonia	2003		Google scholar	YES	YES	YES	Included
Laroque, P.; Porfírio, S.; Rylands, A. B.	Adaptação de rádio transmissor para macho adulto de Alouatta belzebul	2008		Google scholar	NO	NO	Irrelevante	Irrelevant to the study objectives
Lang, Datian; Zhao, Junsong; Liu, Songju; Mu, Yuan; Zou, Tiantian	Adaptive evolution of pancreatic ribonuclease gene (RNase1) in Cetartiodactyla	2024	10.1111/1749-4877.12895	Scopus	NO	NO	Irrelevante	Irrelevant to the study objectives
Sayers, Ken; Ross, Corinna N.	Adaptive Memory, Primates, and Human Evolution	2024	10.1093/oso/9780192882578.003.0009	Scopus	NO	NO	Irrelevante	Irrelevant to the study objectives
Pampush, James D.; Spradley, Jackson P.; Morse, Paul E.; Griffith, Darbi; Gladman, Justin T.; Gonzales, Lauren A.; Kay, Richard F.	Adaptive wear-based changes in dental topography associated with atelid (Mammalia: Primates) diets	2018	10.1093/biolinnean/bly069	Wos	NO	NO	Primates	Irrelevant to the study objectives
Lazarotto, M.; Piveta, G.; Muniz…, M. F. B.	Adequação do teste de tetrazólio para avaliação da qualidade de sementes de Ceiba speciosa	2011		Google scholar	NO	NO	Irrelevante	Irrelevant to the study objectives
Rueda, MA Pérez; Pavé…, R.	Adopción de un infante huérfano en monos aulladores negros y dorados	2009		Google scholar	NO	NO	Irrelevante	Irrelevant to the study objectives
Rossi, Marcelí Joele (57203960053); de Oliveira Fermoseli, André Fernando (57212491308); Hirano, Zelinda Maria Braga (24780532300); dos Santos, Wagner Ferreira (7004585990)	Adoption of an orphaned and temporarily captive infant by an unrelated adult female in black-and-gold howler monkey: implications for management strategies	2020	10.1007/s10329-019-00779-0	Scopus	NO	NO	Habla de Alouatta	Irrelevant to the study objectives
Oduor, Sandy; Gichuki, Nathan Ndegwa; Brown, Janine L.; Parker, Jenna M.; Kimata, Dennis M.; Murray, Suzan Z.; Goldenberg, Shifra Z.; Schutgens, Maurice G.; Wittemyer, George	Adrenal and metabolic hormones demonstrate risk-reward trade-offs for African elephants foraging in human-dominated landscapes	2024	10.1093/conphys/coae051	Google scholar	NO	NO	Irrelevante	Irrelevant to the study objectives
Sparks, Sarah M.; Smith, Rebecca L.	ADULT TOLERANCE OF INFANTS DURING FEEDING IN PARAGUAYAN HOWLER MONKEYS (ALOUATTA CARAYA) : AN OPPORTUNITY FOR SOCIAL LEARNING?	2022		Wos	NO	NO	Alouatta	Irrelevant to the study objectives
Zhu, Di; Chen, Shanan; Mei, Xiaohong; Yue, Qing; Chang, Ruxin; Li, Xing; Liu, Bin; Zhang, Hualei; Han, Xiaolong; Li, Yuan	Advances in the Delivery Systems for Improving the Processing Stability, Storage Stability and in Vivo Survival Rate of Probiotics; 提高益生菌耐加工贮藏稳定性和体内存活率的递送系统研究进展	2023	10.7506/spkx1002-6630-20230609-079	Scopus	NO	NO	Irrelevante	Irrelevant to the study objectives
Wade, Bryce S.; Carter, Evin T.; DeRolph, Christopher R.; Byrd, Greg; Darling, Sarah E.; Hayter, Lindsey E.; Jett, Robert Trent; Herold, Jamie M.; Giffen, Neil R.	Advancing wildlife connectivity in land use planning: a case study with four-toed salamanders	2023	10.1002/jwmg.22456	Scopus	NO	NO	Irrelevante	Irrelevant to the study objectives
Hopkins, Mariah E.; Milton, Katharine	Adverse Effects of Ball-Chain Radio-Collars on Female Mantled Howlers (Alouatta palliata) in Panama	2016	10.1007/s10764-016-9896-y	Wos	NO	NO	Alouatta	Irrelevant to the study objectives
Mourthé, ÍM da Costa	AEcologia DO FORRAGEAMENTO DO MURIQUI-DO-NORTE	2006		Google scholar	NO	NO	Irrelevante	Irrelevant to the study objectives
Fernández, E. Navarro; Tijera…, C. Pozo de la	Afinidad ecológica y distribución actual de Primates (Cebidae) en Campeche, México	2003		Google scholar	NO	NO	Primates	Irrelevant to the study objectives
Sobral, Gisela; Fuzessy, Lisieux F.; de Oliveira, Claudio Alvarenga	Against all odds: Numerical assessment by tufted capuchin monkeys	2023	10.1007/s10764-023-00359-6	Wos	NO	NO	Irrelevante	Irrelevant to the study objectives
Galbany, Jordi; Altmann, Jeanne; Perez-Perez, Alejandro; Alberts, Susan C.	Age and Individual Foraging Behavior Predict Tooth Wear in Amboseli Baboons	2011	10.1002/ajpa.21368	Wos	NO	NO	Irrelevante	Irrelevant to the study objectives
Amato, Katherine R.; Leigh, Steven R.; Kent, Angela D.; Yeoman, Carl J.; Stumpf, Rebecca M.; Torralba, Manolito; Gillis, Marcus; Wilson, Brenda A.; Nelson, Karen E.; White, Bryan A.; Garber, Paul A.	Age and sex differences in the behavior, diet, and gut microbial communities of wild black howler monkeys (Alouatta pigra).	2013		Wos	YES	NO	Alouatta	Irrelevant to the study objectives
Lam, Celeste; Bolt, Laura; Light, Lydia	Age Class and Species Differences in Agonistic and Affiliative Behaviors between Alouatta palliata and Cebus capucinus	2020		Wos	NO	NO	Alouatta	Irrelevant to the study objectives
Wang, Fanxiong; Sha, Yuzhu; He, Yanyu; Liu, Xiu; Chen, Xiaowei; Yang, Wenxin; Chen, Qianling; Gao, Min; Huang, Wei; Wang, Jiqing	Age Differences in Ileum Microbiota Density: VFAs and Their Transport-Related Gene Interactions in Tibetan Sheep	2024	10.3390/fermentation10100509	Scopus	NO	NO	Irrelevante	Irrelevant to the study objectives
Rano, Mariana; Valeggia, Claudia R.; Kowalewski, Martin M.	Aged Black-and-Gold Howler Monkey Female (Alouatta caraya): A Sign of Reproductive Senescence?	2018	10.1159/000485975	Wos	NO	NO	Alouatta	Irrelevant to the study objectives
Reis, T. R. D.	Agentes infecciosos e dieta de carnívoros domésticos e silvestres em área de silvicultura do Alto Paranapanema: implicações para a conservação	2011		Google scholar	NO	NO	Irrelevante	Irrelevant to the study objectives
Hoz…, DM Echeverri De la	Agentes parasitarios y fúngicos en Aoutus sp, Alouatta seniculus y Cebus albifrons en el Caribe colombiano	2020		Google scholar	NO	NO	Released	Irrelevant to the study objectives
Teixeira da Cunha, Rogerio Grassetto; Byrne, Richard W.	Age-Related Differences in the Use of the “Moo” Call in Black Howlers (Alouatta caraya)	2013	10.1007/s10764-013-9718-4	Wos	NO	NO	Alouatta	Irrelevant to the study objectives
Polyakova, V. I.; Krivonos, Danil V.; Klimina, Ksenia M.; Veselovsky, Vladimir A.; Orlov, A. V.; Fedorov, Dmitry E.; Korneenko, Elena V.; Penkin, Leonid N.; Pavlenko, Alexander V.; Ilina, Elena N.	Age-Related Specificities of the Gut Microbiota Composition of Rhesus Macaques Kept in Captivity	2024	10.3103/S0891416824700277	Scopus	NO	NO	Irrelevante	Irrelevant to the study objectives
Liu, Xuecong; Li, Fang; Jiang, Jun; Wang, Xiaoju; Li, Yiming	Age-sex analysis for the diet of Sichuan snub-nosed monkeys (Rhinopithecus roxellana) in Shennongjia National Nature Reserve, China	2016	10.1007/s10329-016-0535-1	Wos	NO	NO	Irrelevante	Irrelevant to the study objectives
Prates, H. M.; Bicca-Marques, J. C.	Age-Sex Analysis of Activity Budget, Diet, and Positional Behavior in Alouatta caraya in an Orchard Forest	2008		Google scholar	YES	YES		Included
Gilleard, Chris J.	Aging in Non-Human Primate Society: What Relevance for Social Gerontology?	2023	10.5195/aa.2023.417	Scopus	NO	NO	Irrelevante	Irrelevant to the study objectives
Guzman, Adriana; Link, Andres; Castillo, Jaime A.; Botero, Jorge E.	Agroecosystems and primate conservation: Shade coffee as potential habitat for the conservation of Andean night monkeys in the northern Andes	2016	10.1016/j.agee.2015.09.002	Wos	NO	NO	Primates	Irrelevant to the study objectives
Pinto, C. A.; Silveira, T.; Taborda, R.	Alimentação artificial das praias da Costa da Caparica: síntese dos resultados de monitorização (2007 a 2014)	2015		Google scholar	NO	NO	Irrelevante	Irrelevant to the study objectives
Crepaldi, G. B.	Alimentação indígena em Mato Grosso: educação ambiental e sustentabilidade entre etnias de estudantes da Faculdade Indígena Intercultural	2012		Google scholar	NO	NO	Irrelevante	Irrelevant to the study objectives
Rendón, L. E. M.; Montoya…, J. C.	Alimentación saludable: propuesta para la creación de un ecosistema de emprendimiento innovador sostenible inclusivo en el subsector gastronómico en Palmira …	2017		Google scholar	NO	NO	Irrelevante	Irrelevant to the study objectives
CHESSA, S.	ALIMENTAZIONE E GENETICA: QUALI INTERAZIONI?	2016		Google scholar	NO	NO	Irrelevante	Irrelevant to the study objectives
Jacobus, A. L.	Alimentos utilizados pelo homem na pré-história			Google scholar	NO	NO	Irrelevante	Irrelevant to the study objectives
Du, Jianghao; Zheng, Peng; Gao, Weizhen; Liang, Qianru; Leng, Lin; Shi, Lei	All roads lead to Rome: the plasticity of gut microbiome drives the extensive adaptation of the Yarkand toad-headed agama (Phrynocephalus axillaris) to different altitudes	2024	10.3389/fmicb.2024.1501684	Scopus	NO	NO	Irrelevante	Irrelevant to the study objectives
Abst, M.	Almond, REA, Brown, GR and Keverne, EB 2005. The effect of lowering prolactin on the expression of parental care in paternally experienced male common …	2005		Google scholar	NO	NO	Irrelevante	Irrelevant to the study objectives
Pavé, R.; Peker, S. M.; Kowalewski…, M. M.	Alo-amamantamiento en el mono aullador negro y dorado (Alouatta caraya)	2007		Google scholar	NO	NO	Irrelevante	Irrelevant to the study objectives
Ferreira, VADS	Alocatagem e Reciprocidade em Macacos Vervet (Chlorocebus aethiops sabaeus)	2003		Google scholar	NO	NO	Irrelevante	Irrelevant to the study objectives
Ludwig, G.	Alouatta belzebul (Linnaeus, 1766)			Google scholar	NO	NO	Irrelevante	Irrelevant to the study objectives
Bruno, G.; Milozzi, C.; Mudry, M. D.	Alouatta caraya: Nuevo sitio de estudio en Argentina	2012		Google scholar	NO	NO	Irrelevante	Irrelevant to the study objectives
Ravetta, A. L.	Alouatta discolor (Spix, 1823)			Google scholar	NO	NO	Irrelevante	Irrelevant to the study objectives
Kitchen, Dawn M.; Cortes-Ortiz, Liliana; Dias, Pedro A. D.; Canales-Espinosa, Domingo; Bergman, Thore J.	Alouatta pigra males ignore A-palliata loud calls: A case of failed rival recognition?	2018	10.1002/ajpa.23443	Wos	NO	NO	Alouatta	Irrelevant to the study objectives
Ortegón, A. A. D.; Escalona-Segura…, G.	Alouatta pigra y Ateles geoffroyi en paisajes asociados a la vía férrea Escárcega-Campeche	2021		Google scholar	YES	NO	Alouatta	Irrelevant to the study objectives
VELASQUEZ, JLDELAO; PATIÑO, AF	Alouatta seniculus (Linnaeus, 1766)			Google scholar	NO	NO	Irrelevante	Irrelevant to the study objectives
Gómez-Posada, C.; Londoño, J. M.	Alouatta seniculus: Density, Home Range and Group Structure in a Bamboo Forest Fragment in the Colombian Andes	2012		Google scholar	YES	YES	Alouatta	Included
Luna, R.	Alterações na Estrutura das Relações Sociais num Grupo de Macacos Uivadores de Manto (Alouatta palliata mexicana): Estudo dos Machos de uma …	2001		Google scholar	NO	NO	Irrelevante	Irrelevant to the study objectives
Solak, Halil Mert; Kreisinger, Jakub; Čížková, Dagmar; Sezgin, Efe; Schmiedová, Lucie; Murtskhvaladze, Marine; Henning, Yoshiyuki; Çolak, Faruk; Matur, Ferhat; Yanchukov, Alexey	Altitude shapes gut microbiome composition accounting for diet, thyroid hormone levels, and host genetics in a subterranean blind mole rat	2024	10.3389/fmicb.2024.1476845	Google scholar	NO	NO	Irrelevante	Irrelevant to the study objectives
Román, G. J.; Suárez, C. V.; Odio, R. M. M.	Amenazas que enfrentan los monos congo (Alouata palliata) en Costa Rica e iniciativas de conservación para el bienestar y una coexistencia sana con la …	2021		Google scholar	NO	NO	Irrelevante	Irrelevant to the study objectives
Sá, A. G. B.	Amostragem longitudinal e em larga escala da comunicação ao longo do dia em Callithrix jacchus (Callitrichidae, Primates)	2022		Google scholar	NO	NO	Primates	Irrelevant to the study objectives
Vilela, Vinicius Longo Ribeiro; Feitosa, Thaís Ferreira; Simões, Sara Vilar Dantas; Mota, Rinaldo Aparecido; Katzer, Frank; Bartley, Paul M.	An abortion storm in a goat farm in the Northeast Region of Brazil was caused by the atypical Toxoplasma gondii genotype #13	2024	10.1016/j.crpvbd.2023.100157	Scopus	NO	NO	Irrelevante	Irrelevant to the study objectives
Ekanayake-Weber, Marcy; Swedell, Larissa	An agent-based model of coercive female transfer in a multilevel society	2021	10.1016/j.anbehav.2021.10.004	Wos	NO	NO	Irrelevante	Irrelevant to the study objectives
Rocha, F. L.; Mourão, G.	An agonistic encounter between two giant anteaters (Myrmecophaga tridactyla)	2006		Google scholar	NO	NO	Irrelevante	Irrelevant to the study objectives
Guimaraes, Victor Yunes; Justo, Andre Augusto; dos Santos, Bruna; Ramos, Marcos Montanha; Takahira, Regina Kiomi	An Alkaline Foregut Protects Herbivores from Latex in Forage, but Increases Their Susceptibility to Bt Endotoxin	2022	10.1111/jmp.12556	Wos	NO	NO	Irrelevante	Irrelevant to the study objectives
Davila-Ross, Marina; Pople, Helen; Gibson, Violet; Nathan, Senthilvel K. S. S.; Goossens, Benoit; Stark, Danica J.	An Approaching Motor Boat Induces Stress-Related Behaviors in Proboscis Monkeys (Nasalis larvatus) Living in a Riparian Area	2022	10.1007/s10764-022-00277-z	Wos	NO	NO	Irrelevante	Irrelevant to the study objectives
Carretero-Pinzón, X.	An eight-year life history of a primate community in the Colombian llanos	2013		Google scholar	NO	NO	Primates	Irrelevant to the study objectives
McCormack, John E.; Hill, Molly M.; DeRaad, Devon A.; Kirsch, Eliza J.; Reckling, Kelsey R.; Mutchler, Marquette J.; Ramirez, Brenda R.; Campbell, Russell M.L.; Salter, Jessie Frances; Pizarro, Alana K.	An elevational shift facilitated the Mesoamerican diversification of Azure-hooded Jays (Cyanolyca cucullata) during the Great American Biotic Interchange	2023	10.1002/ece3.10411	Scopus	NO	NO	Irrelevante	Irrelevant to the study objectives
Hernández-Cruz, Guillermina (57557303500); Ferreira, Renata G. (24450176800); Mendl, Michael (7003703805); Rooney, Nicola J. (7004281945); Mullan, Siobhan (14058552800)	An Ethical Matrix for the Reintroduction of Trafficked Primates: A Platyrrhine Case Study	2024	10.1007/s10764-024-00419-5	Scopus	NO	NO	Irrelevante	Irrelevant to the study objectives
Dias, P. A. D.; Rangel-Negrín, A.	An ethogram of the social behavior of adult Alouatta palliata mexicana and A. pigra	2015		Google scholar	YES	NO	Alouatta	Irrelevant to the study objectives
Ceccarelli, Enrico; Rangel Negrin, Ariadna; Coyohua-Fuentes, Alejandro; Canales-Espinosa, Domingo; Dias, Pedro Americo D.	An Exploration of the Factors Influencing the Spatial Behavior of Mantled Howler Monkeys (Alouatta palliata)	2019	10.1007/s10764-018-0075-1	Wos	YES	YES	Alouatta	Included
Batist, Carly H.; Dufourq, Emmanuel; Jeantet, Lorene; Razafindraibe, Mendrika N.; Randriamanantena, Francois; Baden, Andrea Lee	An integrated passive acoustic monitoring and deep learning pipeline for black-and-white ruffed lemurs (Varecia variegata) in Ranomafana National Park, Madagascar	2024	10.1002/ajp.23599	Scopus	NO	NO	Irrelevante	Irrelevant to the study objectives
Raguet-Schofield, M.; Pavé, R.	An Ontogenetic Framework for Alouatta: Infant Development and Evaluating Models of Life History	2014		Google scholar	NO	NO	Irrelevante	Irrelevant to the study objectives
Melo, A. P. F.	Anais [do] XVI Encontro de Ciências da Vida	2023		Google scholar	NO	NO	Irrelevante	Irrelevant to the study objectives
Marques, S. M. T.	Anais da XXII Semana Acadêmica da Faculdade de Veterinária/UFRGS (SEMAVET 2022)	2023		Google scholar	NO	NO	Irrelevante	Irrelevant to the study objectives
Molin, A. Dal; Soares, E. D. G.; Schmitz…, H. J.	Anais e resumos [do] XXXII Congresso Brasileiro de Zoologia [recurso eletrônico]: Desafios e Perspectivas para a zoologia na América Latina	2018		Google scholar	NO	NO	Irrelevante	Irrelevant to the study objectives
Tirelli, F. P.	Análise comparativa de nichos tróficos de carnívoros (Mammalia, Carnivora) da região de Alta Floresta, Estado do Mato Grosso, Brasil	2010		Google scholar	NO	NO	Irrelevante	Irrelevant to the study objectives
Grabner, A. P.	Análise comparativa dos aspectos da ultraestrutura do espermatozoide de Mico-Leão-de-Cara-Dourada (Leontopithecus chrysomelas) e Bugio (Alouatta caraya e Alouatta guariba clamitans)	2016		Google scholar	NO	NO	Irrelevante	Irrelevant to the study objectives
Fogalli, G. B.	Análise comparativa morfométrica e evolutiva dos dentes posteriores em primatas	2018		Google scholar	NO	NO	Irrelevante	Irrelevant to the study objectives
Silva, T. V. S.	Análise Comportamental de Tamanduás-Bandeira (Myrmecophaga Tridactyla) Criados em Cativeiros na Fundação Jardim Zoológico de Brasília (FJZB).	2013		Google scholar	NO	NO	Irrelevante	Irrelevant to the study objectives
Nunes, J. G.	Análise da concepção e comportamento do sistema de aproveitamento de água de chuva em operação na UFMT, Campus Cuiabá	2016		Google scholar	NO	NO	Irrelevante	Irrelevant to the study objectives
Jesus, S. L.	Análise da helmintofauna de Alouatta guariba clamitans (Cabrera 1940)(Mammalia, Primata) do Parque Estadual de Itapuã, Viamão, RS e do Bairro Lami, Porto …	2017		Google scholar	NO	NO	Irrelevante	Irrelevant to the study objectives
Campos, J. C.; Landgraf, P. R. C.	Análise da regeneração natural de espécies florestais em matas ciliares de acordo com a distância da margem do lago	2001		Google scholar	NO	NO	Irrelevante	Irrelevant to the study objectives
Almeida, AS de; Fortes…, V. B.	Análise da viabilidade populacional de bugios-ruivos Alouatta guariba clamitans (Cabrera, 1940), em uma paisagem fragmentada no sudeste do Brasil	2018		Google scholar	NO	NO		Irrelevant to the study objectives
Anne Sophie de Almeida e Silva¹, Vanessa Barbisan Fortes² e Julio Cesar Voltolini³	ANÁLISE DA VIABILIDADE POPULACIONAL DE BUGIOS-RUIVOS ALOUATTA GUARIBA CLAMITANS (CABRERA, 1940), EM UMA PAISAGEM FRAGMENTADA NO SUDESTE DO BRASIL	2018		Google scholar	NO	NO	Irrelevante	Irrelevant to the study objectives
Maran, J. C.; Rosot, M. A. D.; Rosot…, N. C.	Análise de sobrevivência em plantios de enriquecimento com Araucaria angustifolia usando mudas de grande e pequeno porte	2015		Google scholar	NO	NO	Irrelevante	Irrelevant to the study objectives
ANGELIM, M.; ROSA, ADM; ROBAINA, JVL	ANÁLISE DE UMA PRÁTICA DE EDUCAÇÃO AMBIENTAL “IN LOCO” DE ALOUATTA GUARIBA CLAMITANS (BUGIO), NA FAZENDA QUINTA DA ESTÂNCIA …			Google scholar	NO	NO	Irrelevante	Irrelevant to the study objectives
Rechtman, J.	Análise de vulnerabilidade dos grupos de bugio-ruivo (Alouatta guariba clamitans)(Cabrera, 1940) no Parque Estadual Alberto Löfgren, São Paulo (SP)			Google scholar	NO	NO		Irrelevant to the study objectives
Patusse, A. C.	Análise do comportamento através de enriquecimento ambiental para onças-pintadas (Panthera onca, linnaeus, 1758) em cativeiro	2021		Google scholar	NO	NO	Irrelevante	Irrelevant to the study objectives
Tranquilim, M. V.; Cardoso, G. S.; Heckler…, M. C. T.	Análise do líquido cefalorraquidiano de bugio-ruivo (Alouatta guariba)	2013		Google scholar	NO	NO	Irrelevante	Irrelevant to the study objectives
Tranquilim, M. V.	Análise do líquido cefalorraquidiano, tomografia computadorizada craniana e angiotomografia cerebral de Alouatta guariba-Geoffroy Saint-Hilaire, 1812 (Bugio ruivo)	2012		Google scholar	NO	NO	Irrelevante	Irrelevant to the study objectives
Silvestre, S. M.; Dantas, J. O.; Rocha…, PA da	Analise fecal como uma abordagem complementar no estudo da ecologia alimentar do sagui comum (Callithrix jacchus Linnaeus, 1758).	2016		Google scholar	NO	NO	Irrelevante	Irrelevant to the study objectives
Bertoli, P. C.	Análise fisiológica e comportamental de micos-leões-pretos em cativeiro: uma avaliação do nível de estresse	2017		Google scholar	NO	NO	Irrelevante	Irrelevant to the study objectives
Martins, B. C.	Análise histológica dos órgãos dos sistema reprodutor feminino quati (Nasua nasua, Linnaeus 1766)	2023		Google scholar	NO	NO	Irrelevante	Irrelevant to the study objectives
Ingberman, B.	Análise populacional de Alouatta clamitans Cabrera, 1940 no Parque Estadual Ilha do Cardoso, litoral sul do estado de São Paulo, Brasil.	2007		Google scholar	NO	NO	Irrelevante	Irrelevant to the study objectives
ABADE, ER; GENARO, G.	ANÁLISE PRELIMINAR COMPORTAMENTAL DO CASAL DE Leopardus wiedii SCHINZ, 1821 (CARNIVORA: FELIDAE) EM CATIVEIRO			Google scholar	NO	NO	Irrelevante	Irrelevant to the study objectives
Izar, P.	Análise socioecológica da diversidade social de macacos-prego	2016		Google scholar	NO	NO	Irrelevante	Irrelevant to the study objectives
Zúniga, MJ Ponce; Vanegas, JC Guadamuz	Análisis de fauna silvestre en fincas administradas por EQUIFOREST SA, en el año 2021	2023		Google scholar	NO	NO	Irrelevante	Irrelevant to the study objectives
Lemus, K. Castañeda	Análisis de la biodiversidad de fauna vertebrada en la Estación Biológica 'Las Guacamayas', San Andrés, Petén, Guatemala, mediante fototrampeo.	2021		Google scholar	NO	NO	Irrelevante	Irrelevant to the study objectives
Méndez-Carvajal, P. G.	ANÁLISIS DE VOCALIZACIONES DE DOS ESPECIES DE MONOS AULLADORES PANAMEÑOS (ALOUATTA COIBENSIS Y ALOUATTA PALLIATA: ATELIDAE), REPÚBLICA DE PANAMÁ.	2010		Google scholar	NO	NO	Irrelevante	Irrelevant to the study objectives
Bonilla-Urrutia, N. S.; Moreno, L. E. R.	Análisis del estado de conservación del cerro Jánano, a partir del conocimiento de su mastofauna	2016		Google scholar	NO	NO	Irrelevante	Irrelevant to the study objectives
Portillo-Quintero, C.	Análisis del impacto de las tendencias actuales en pérdida de hábitat sobre las especies de primates no-humanos en la cuenca del Lago de Maracaibo	2019		Google scholar	NO	NO	Primates	Irrelevant to the study objectives
Herrero, N. A.; Vea, J.	Análisis del juego social en el mono aullador (Alorcatta palliata) bajo diferentes condiciones socioambientales	2003		Google scholar	NO	NO	Irrelevante	Irrelevant to the study objectives
Romero, E. G.; Cáceres…, A. C.	Análisis del órgano vomeronasal de Jacobson y conducto nasopalatino (en algunas especies regionales y la evidencia humana).	2024		Google scholar	NO	NO	Irrelevante	Irrelevant to the study objectives
Bonnell, Tyler R.; Dutilleul, Pierre; Chapman, Colin A.; Reyna-Hurtado, Rafael; Uriel Hernandez-Sarabia, Raul; Sengupta, Raja	Analysing small-scale aggregation in animal visits in space and time: the ST-BBD method	2013	10.1016/j.anbehav.2012.12.014	Wos	NO	NO	Irrelevante	Irrelevant to the study objectives
Li, Yantao; Liang, Hongdong; Wei, Junqiang; Guo, Yongchang; Zhao, Xinmin; Lin, Yixin; Tao, Yinliang; Wang, Hai; Tang, Yun	Analysis of fungi community diversity and structure in different high-temperature Daqu; 不同种类高温大曲真菌群落多样性与结构分析	2024	10.11882/j.issn.0254-5071.2024.07.019	Scopus	NO	NO	Irrelevante	Irrelevant to the study objectives
Xu, Na; Ren, Haiwei; Yan, Jin; Zhao, Linglong; Tang, Duoli; Tao, Tao	Analysis of microbial community differences during wastewater treatment of gelatin production plants based on high-throughput sequencing; 基于高通量测序分析明胶加工废水处理过程中的微生物菌群差异性	2024	10.11882/j.issn.0254-5071.2024.07.013	Scopus	NO	NO	Irrelevante	Irrelevant to the study objectives
Li, Aorui; Lin, Pingxuan; Wang, Hui; Chen, Jiping; He, Yaning; Han, Sheng; Zeng, Zhaohua; Zhang, Zhimin; Wang, Chi; Sun, Tianyu	ANALYSIS OF MICROBIAL COMMUNITY STRUCTURE FROM RHIZOSPHERIC SOIL OF RAPESEED IN ANKANG, SHAANXI, CHINA	2024	10.3329/bjb.v53i30.76627	Scopus	NO	NO	Irrelevante	Irrelevant to the study objectives
Nakamura, Noriko; Amato, Katherine R.; Garber, Paul; Estrada, Alejandro; Mackie, Roderick I.; Gaskins, H. Rex	Analysis of the Hydrogenotrophic Microbiota of Wild and Captive Black Howler Monkeys (Alouatta pigra) in Palenque National Park, Mexico	2011	10.1002/ajp.20961	Wos	NO	NO	Alouatta	Irrelevant to the study objectives
Maldonado, Willy; Beltrán Farfán, Diana Felicitas	Analysis of the population viability of Rhea pennata in Peru; Análisis de la viabilidad poblacional de Rhea pennata en Perú	2024	10.15381/rpb.v31i2.25767	Scopus	NO	NO	Irrelevante	Irrelevant to the study objectives
Damm, Juliane; Aureli, Filippo; Rangel-Negrín, Ariadna; Barradas-Moctezuma, Miriam; Dias, Pedro A.D.	Analytical and biological validation of a noninvasive measurement of glucocorticoid metabolites in feces of Geoffroy's spider monkeys (Ateles geoffroyi)	2024	10.1002/ajp.23598	Scopus	NO	NO	Irrelevante	Irrelevant to the study objectives
Pires, VCMC; Pereira, K. F.; Pereira, ÉR; José, R.	Anatomia da coxa e perna do Alouatta belzebul	2022		Google scholar	NO	NO	Irrelevante	Irrelevant to the study objectives
Pereira, E. R.; Pires, V.; Fernandes…, R. J.	Anatomia do sistema reprodutor feminino de Alouatta belzebul (Linnaeus, 1766)	2020		Google scholar	NO	NO	Irrelevante	Irrelevant to the study objectives
Miranda, R. P.; Silva, MV Freitas; Monteiro…, Y. F.	Anatomical Description of the Southern Brown Howler Monkey (Alouatta guariba clamitans) Surface Musculature and Implications.	2022		Google scholar	NO	NO	Irrelevante	Irrelevant to the study objectives
Melin, Amanda D. (8857474800); Veilleux, Carrie C. (25959378600); Janiak, Mareike C. (57191582441); Hiramatsu, Chihiro (12244355500); Sánchez-Solano, Karem G. (57218541960); Lundeen, Ingrid K. (57209003575); Webb, Shasta E. (57211630354); Williamson, Rachel E. (57209133598); Mah, Megan A. (57846819100); Murillo-Chacon, Evin (55806774200); Schaffner, Colleen M. (56013684500); Hernández-Salazar, La…	Anatomy and dietary specialization influence sensory behaviour among sympatric primates	2022	10.1098/rspb.2022.0847	Scopus	NO	NO	Irrelevante	Irrelevant to the study objectives
Terra, DR de Souza; Sabec-Pereira…, D. K.	Anatomy of the spinal cord of Alouatta belzebul	2018		Google scholar	NO	NO	Irrelevante	Irrelevant to the study objectives
Russak, S. M.	and Zoology, Miami University, 215 Logan Lodge, 800 South Oak Street, Oxford, OH 45056, USA, e-mail:< russaksm@ muohio. edu>.	2005		Google scholar	NO	NO	Irrelevante	Irrelevant to the study objectives
Silva…, B. de Oliveira Carvalho da	Aneurisma aórtico torácico com trombose associada em Bugio-preto (Alouatta caraya).	2022		Google scholar	NO	NO	Irrelevante	Irrelevant to the study objectives
Piana, R.	Anidamiento y dieta de Harpia harpyjaLinnaeus en la Comunidad Nativa de Infierno, Madre de Dios, Perú	2007		Google scholar	NO	NO	Irrelevante	Irrelevant to the study objectives
Cajaiba, R. L.; Silva, W. B.; Piovesan, P. R. R.	Animais silvestres utilizados como recurso alimentar em assentamentos rurais no município de Uruará, Pará, Brasil	2015		Google scholar	NO	NO	Irrelevante	Irrelevant to the study objectives
Fragaszy, Dorothy Munkenbeck; Izar, Patricia	Animal behavior: Capuchin gang abducts infant howler monkeys	2025	10.1016/j.cub.2025.04.049	Wos	NO	NO	Alouatta	Irrelevant to the study objectives
Montilla, Sebastián O.; Pinilla-Aristizábal, Maria José; Echavarría-Plata, Lina Antares Tachai; Correa-Piñeros, César A.; Corredor-Ospina, Nicolás; Link, Andrés	Anointing behavior with millipedes by a wild group of Caribbean night monkeys (Aotus griseimembra) in Colombia; Comportamiento de unción con milpiés por un grupo del mono nocturno caribeño (Aotus griseimembra) en vida silvestre en Colombia	2024	10.31687/SaremNMS24.08.6	Google scholar	NO	NO	Irrelevante	Irrelevant to the study objectives
Červená, Barbora; Prokopová, Tereza; Cameira, Rita Maria; Pafčo, Barbora; Samaš, Peter; Romportl, Dušan; Uwamahoro, Carine; Noheri, Jean Bosco; Ntwari, Adrien Emile; Bahizi, Méthode	Anoplocephalid tapeworms in mountain gorillas (Gorilla beringei beringei) inhabiting the Volcanoes National Park, Rwanda	2024	10.1017/S0031182023001178	Scopus	NO	NO	Irrelevante	Irrelevant to the study objectives
Aristizábal-Borja, J.; Pozo-Montuy…, G.	Anotaciones de la ecología alimentaria de monos aulladores negros en un fragmento con condiciones de hacinamiento (Balancán, Tabasco, México)	2011		Google scholar	YES	NO	Irrelevante	Irrelevant to the study objectives
Aristizábal-Borja, J.; Pozo-Montuy…, G.	Anotações sobre a ecologia alimentar de bugios num fragmento superlotado (Balancán, Tabasco, México)	2011		Google scholar	YES	NO	Alouatta	Irrelevant to the study objectives
Sabey, Kate A.; Castro, Avina; Song, Sejin; Knight, Rob D.; Ezenwa, Vanessa O.	Anthelmintic Treatment Reveals Sex-Dependent Worm–Gut Microbiota Interactions	2024	10.1111/pim.70000	Scopus	NO	NO	Irrelevante	Irrelevant to the study objectives
McKinney, T.	Anthropogenic change and primate predation risk: crested caracaras (Caracara plancus) attempt predation on mantled howler monkeys (Alouatta palliata)	2009		Google scholar	NO	NO	Irrelevante	Irrelevant to the study objectives
Bolt, Laura M. ; Russell, Dorian G. ; Schreier, Amy L.	Anthropogenic edges impact howler monkey (Alouatta palliata) feeding behaviour in a Costa Rican rainforest	2021	10.1007/s10329-021-00904-y	Scopus	YES	NO	Habla de Alouatta	Insufficient sampling effort
Chowdhury, Shahrina; Brown, Janine; Swedell, Larissa	Anthropogenic effects on the physiology and behaviour of chacma baboons in the Cape Peninsula of South Africa	2020	10.1093/conphys/coaa066	Wos	NO	NO	Irrelevante	Irrelevant to the study objectives
Amrhein, Rose; Eason, Perri K.	Anthropogenic influences on play of the green monkeys of Barbados	2024	10.1016/j.anbehav.2024.02.017	Scopus	NO	NO	Irrelevante	Irrelevant to the study objectives
Neagu, Rǎzvan; Popovici, Violeta; Ionescu, Lucia Elena; Ordeanu, Viorel; Popescu, Diana Mihaela; Ozon, Emma Adriana; Gi̊rd, Cerasela Elena	Antibacterial and Antibiofilm Effects of Different Samples of Five Commercially Available Essential Oils	2023	10.3390/antibiotics12071191	Scopus	NO	NO	Irrelevante	Irrelevant to the study objectives
Afiff, Usamah; Hidayat, Rahmat; Indrawati, Agustin; Sunartatie, Titiek; Hardiati, Aprilia; Rotinsulu, Dordia Anindita; Arifiantini, RADEN IIS; Naoremisa, Deandarla; Mar'ah, Nurhashunatil; Safika, Safika	Antibiotic resistance and virulence profile of Klebsiella pneumoniae isolated from wild Sumatran Orangutans (Pongo abelii)	2024	10.5455/javar.2024.k858	Scopus	NO	NO	Irrelevante	Irrelevant to the study objectives
Miranda, J. M. D.; Bernardi, I. P.; Moro-Rios…, R. F.	Antipredator behavior of brown howlers attacked by black hawk-eagle in southern Brazil	2006		Google scholar	NO	NO	Irrelevante	Irrelevant to the study objectives
Silva, A. M. G.	Antropologia dentária: relatório da unidade curricular	2019		Google scholar	NO	NO	Irrelevante	Irrelevant to the study objectives
TRAMPA, M.	AÑO DE LA UNIDAD, LA PAZ Y EL DESARROLLO			Google scholar	NO	NO	Irrelevante	Irrelevant to the study objectives
Tejedor, M. F.	Aotus y los Atelinae: Nuevas evidencias en la sistemática de los primates platirrinos	2001		Google scholar	NO	NO	Primates	Irrelevant to the study objectives
Pereira, C. T. G.	Aplicação de técnicas de enriquecimento ambiental para a promoção de bem-estar animal para exemplar cativo de Puma concolor (Carnivora, Felidae)	2024		Google scholar	NO	NO	Irrelevante	Irrelevant to the study objectives
Nolasco, V. N.; Paglia, K. L. G.	Aplicação do Enriquecimento Ambiental Alimentar e Sensorial para Callithrix penicillata (E. Geoffroy, 1812) em cativeiro.	2014		Google scholar	NO	NO	Irrelevante	Irrelevant to the study objectives
Arias-Alzate, A.	Aportes a la historia natural de la danta colombiana (Tapirus terrestris colombianus) compilados en el norte de los Andes Centrales Colombianos	2008		Google scholar	NO	NO	Irrelevante	Irrelevant to the study objectives
Bruno, G. A.	Aportes al conocimiento del aullador negro y dorado (Alouatta caraya): un análisis de historia de vida fuera de su distribución natural	2011		Google scholar	NO	NO	Irrelevante	Irrelevant to the study objectives
Silva, Maira Beatriz Gandolfi; Tokashiki, Erick Yuji; Pinke Testa, Carolyne Assis Eigenheer; de Lima Meirelles, Paulo Roberto; Guimarães-Okamoto, Priscylla Tatiana Chalfun; Urrego, Ana Camila Beltrán; Melchert, Alessandra	Apparent digestibility and nutritional status of capuchin monkeys (Sapajus sp.) under human care	2024	10.1111/jmp.12699	Scopus	NO	NO	Irrelevante	Irrelevant to the study objectives
Przydzimirski, Andreise Costa; Correia, Alaina Maria; Scalise, Vanessa Penteriche; Martini, Rafaella; Bolognesi Maciel, Jose Vinicius; Lange, Rogerio Ribas	Applying dental microwear texture analysis to the living: Challenges and prospects	2022	10.1111/jmp.12548	Wos	NO	NO	Irrelevante	Irrelevant to the study objectives
Lang, Madlen M.; Allemand, Rémi; López-Aguirre, Camilo; San Martin-Flores, Gabriela; Silcox, Mary T.	Approaches to studying endocranial morphology in Euarchontoglires: Assessing sources of error for a novel and biologically informative set of landmarks	2023	10.1007/s10914-023-09687-z	Scopus	NO	NO	Irrelevante	Irrelevant to the study objectives
Castillo, SI Jiménez	Aprendizaje en agentes con mecanismos de selección de acción basados en redes de comportamiento	2005		Google scholar	NO	NO	Irrelevante	Irrelevant to the study objectives
González-Bocanegra, K.; Romero-Berny…, E. I.	Aprovechamiento de fauna silvestre por comunidades rurales en los humedales de Catazajá-La Libertad, Chiapas, México	2011		Google scholar	NO	NO	Irrelevante	Irrelevant to the study objectives
Cuesta-Ríos, E. Y.; Valencia-Mazo…, J. D.	Aprovechamiento de los vertebrados terrestres por una comunidad humana en bosques tropicales (Tutunendo, Chocó, Colombia)	2007		Google scholar	NO	NO	Irrelevante	Irrelevant to the study objectives
Manzano, Pablo; Azcarate, Francisco M.; Peco, Begona; Malo, Juan E.	Are ecologists blind to small things? The missed stories on non-tropical seed predation on feces	2010	10.1111/j.1600-0706.2010.18602.x	Wos	NO	NO	Irrelevante	Irrelevant to the study objectives
Lam, Ivan Pui Yin; Fong, Jonathan J.	Are fecal samples an appropriate proxy for amphibian intestinal microbiota?	2024	10.1002/ece3.10862	Scopus	NO	NO	Irrelevante	Irrelevant to the study objectives
Agostini, I.; Holzmann…, I.	Are howler monkey species ecologically equivalent? Trophic niche overlap in syntopic Alouatta guariba clamitans and Alouatta caraya	2010		Google scholar	NO	NO	Irrelevante	Irrelevant to the study objectives
Chapman, Colin A.; Bonnell, Tyler R.; Gogarten, Jan F.; Lambert, Joanna E.; Omeja, Patrick A.; Twinomugisha, Dennis; Wasserman, Michael D.; Rothman, Jessica M.	Are Primates Ecosystem Engineers?	2013	10.1007/s10764-012-9645-9	Wos	NO	NO	Primates	Irrelevant to the study objectives
Vidal, L. V.	Área de uso, uso do espaço e padrão de atividades de Bradypus tridactylus (Pilosa: bradypodidae) em um fragmento florestal na Amazônia Central	2018		Google scholar	NO	NO	Irrelevante	Irrelevant to the study objectives
Fontes, S. V.; Passamani, M.; Jacinto…, C. H.	Área de vida e deslocamento de Akodon montensis e Gracilinanus microtarsus em um fragmento no sul de Minas Gerais	2007		Google scholar	NO	NO	Irrelevante	Irrelevant to the study objectives
Martins, J. N.; Printes, R. C.; Eduard, A.	Área de vida e dinâmica do uso do espaço por um grupo de Alouatta guariba clamitans Cabrera, 1940 (Primates, Atelidae), num fragmento de mata com …	2011		Google scholar	YES	NO		Insufficient sampling effort
Alves, LFAR	Área de vida e territorialidade do lobo-guará (Chrysocyon brachyurus ILLIGER, 1811) no Parque Nacional da Serra da Canastra, Minas Gerais, Brasil	2013		Google scholar	NO	NO	Irrelevante	Irrelevant to the study objectives
Stavis, V. K.	Área de vida, alimentação e comportamento social de uma população de Alouatta caraya em fragmento de Cerrado	2013		Google scholar	YES	YES	Alouatta	Included
Segura, A. G.; Murillo, C. V. J.	Armadillo, mono congo y las piedritas del uséköl: tres historias de la tradición oral bribri	2015		Google scholar	NO	NO	Irrelevante	Irrelevant to the study objectives
Rosa, A. O.	Arqueofauna de um sítio de ocupação pré-histórica Guarani no município de Porto Alegre, Río Grande do Sul	2010		Google scholar	NO	NO	Irrelevante	Irrelevant to the study objectives
Peixoto, JL dos Santos; Silva, MAG da	Arqueofauna do Aterro Limoeiro, Pantanal, Brasil	2017		Google scholar	NO	NO	Irrelevante	Irrelevant to the study objectives
Pires, A. E.; Ginja, C.	Arqueogenómica e biodiversidade dos animais domésticos	2025		Google scholar	NO	NO	Irrelevante	Irrelevant to the study objectives
Birot, Helene; Campera, Marco; Imron, Muhammad Ali; Nekaris, K. A., I	Artificial canopy bridges improve connectivity in fragmented landscapes: The case of Javan slow lorises in an agroforest environment	2020	10.1002/ajp.23076	Wos	NO	NO	Irrelevante	Irrelevant to the study objectives
Bicca-Marques, Julio Cesar; Rodrigues Irace Silveira, Ivana Regina; Martins, Leonel de Souza; Rabelo, Rafael Magalhaes	Artificial nest predation by brown howler monkeys (Alouatta guariba clamitans)	2014	10.1007/s10344-013-0756-1	Wos	NO	NO	Alouatta	Irrelevant to the study objectives
Liebl, A. R. S.; Cao, M. A.; Duncan…, W. L. P.	ARTIGO III	1818		Google scholar	NO	NO	Irrelevante	Irrelevant to the study objectives
Catarino, L.; Godinho, C.; Pereira, P.; Luís, A.; Rabaça, J. E.	As aves como indicadoras do estado de conservação dos montados	2014		Google scholar	NO	NO	Irrelevante	Irrelevant to the study objectives
Roque, I.; Marques, A.; Lourenço, R.; Coelho, J. P.; Coelho…, C.	As aves de rapina noturnas como indicadoras de contaminação ambiental	2014		Google scholar	NO	NO	Irrelevante	Irrelevant to the study objectives
Lima–LHIA, A. C. C.	As Imagens de Corpo Grotesco durante a Carnavalização do Simpósio e do Kômos			Google scholar	NO	NO	Irrelevante	Irrelevant to the study objectives
Mortoza, A. R.; Ferreira, V. da Silva; Siqueira…, P. A.	Aspectos anatômicos do palato duro do primata Cebus apella (L. 1766)	2008		Google scholar	NO	NO	Irrelevante	Irrelevant to the study objectives
Salles, AYF de La; Carreiro…, A. da Nóbrega	Aspectos biológicos e comportamentais de Sapajus libidinosus: Revisão	2017		Google scholar	NO	NO	Irrelevante	Irrelevant to the study objectives
Silva, L. M. S.	Aspectos clínicos e diagnóstico da Leishmaniose em coelhos (Oryctolagus cuniculus) cativos do estado de Sergipe, Brasil	2023		Google scholar	NO	NO	Irrelevante	Irrelevant to the study objectives
Glaser, F. D.	Aspectos comportamentais de bovinos das raças Angus, Caracu e Nelore a pasto frente à disponibilidade de recursos de sombra e água para imersão	2008		Google scholar	NO	NO	Irrelevante	Irrelevant to the study objectives
Aguiar, É de Fátima; Carvalho…, P. C. A.	Aspectos Comportamentais de Periquitões-Maracanã (Psittacara Leucophthalmus) em reposta ao enriquecimento ambiental	2020		Google scholar	NO	NO	Irrelevante	Irrelevant to the study objectives
Mendonça, E. N.	Aspectos da autoecologia de Cecropia glaziovii Snethl.(Cecropiaceae), fundamentos para o manejo e conservaçao de populaçoes naturais da especie	2004		Google scholar	NO	NO	Irrelevante	Irrelevant to the study objectives
Carvalho, CT de; Albernaz…, ALKM	Aspectos da bionomia do mico-leão preto (Leontopithecus chrysopygus Mikan).(Mammalia, Callithricidae)	1989		Google scholar	NO	NO	Irrelevante	Irrelevant to the study objectives
Mauro, P. I.	Aspectos de Ecologia e Comportamento de um Grupo de Macacos-Prego (Cebus Apella) em Área de Mata Atlântica, São Paulo	1999		Google scholar	NO	NO	Irrelevante	Irrelevant to the study objectives
OLIVEIRA, DAG de; César, A.	ASPECTOS DO COMPORTAMENTO DO BUGIOJIHGFEDCBA A lo ua tta tusce (pRIMATES, CEBIDAE) NO PARQUE ESTADUAL DA CANTAREIRA (SAO …	1993		Google scholar	NO	NO	Irrelevante	Irrelevant to the study objectives
Alves, S. L.; Zaú, A. S.	Aspectos ecológicos de Alouatta guariba clamitans Cabrera, 1940 na área de relevante interesse ecológico Floresta da Cicuta, Rio de Janeiro, Brasil	2007		Google scholar	YES	NO	Alouatta	Irrelevant to the study objectives
Viegas Damé, D	ASPECTOS ECOLÓGICOS DE UM GRUPO DE Alouatta clamitans CABRERA, 1940 (PRIMATES, ATELIDAE) EM REMANESCENTE DE MATA ATLÂNTICA NO MUNICÍPIO DE CAMAQUÃ, RIO GRANDE DO SUL.	2006		Google scholar	NO	NO	Irrelevante	Irrelevant to the study objectives
Telles, A. C. B.; Silva, C. C.; Freitas…, CH de	Aspectos etológicos de um grupo de Cebus apella no cativeiro do Zoológico Joaquim Garcia Franco na cidade de Guaíra-SP Etological aspects of a Cebus …			Google scholar	NO	NO	Irrelevante	Irrelevant to the study objectives
Pereira, M. E.; Silveira…, A. F.	Aspectos microscópicos do esôfago do Bugio ruivo (Alouatta fusca clamitans)	2002		Google scholar	NO	NO	Irrelevante	Irrelevant to the study objectives
Pereira, M. E.; Silveira, A. F.; Silveira, S. O.	Aspectos microscópicos do lábio do bugio ruivo (Alouatta fusca clamitans)	2002		Google scholar	NO	NO	Irrelevante	Irrelevant to the study objectives
Veras, M. M.	Aspectos morfolÃ³gicos do aparelho reprodutor em bugios (Alouatta guariba clamitans e Alouatta caraya): o modelo feminino	2004		Google scholar	NO	NO	Irrelevante	Irrelevant to the study objectives
Pires, A. Z.	Aspectos sociais de liderança no uso de dormitórios e árvores de alimentação em micos-leões-pretos (Leontopithecus chrysopygus)	2024		Google scholar	NO	NO	Irrelevante	Irrelevant to the study objectives
Mucury Filho, Ricardo	ASPECTOS SOCIAIS DOS INTERCÂMBIOS DE MURIQUIS DO NORTE (Brachyteles hypoxanthus).	2023		Google scholar	NO	NO	Irrelevante	Irrelevant to the study objectives
Citadin, S. B.	Aspectos sociais e econômicos do turismo rural no município de Praia Grande/SC	2019		Google scholar	NO	NO	Irrelevante	Irrelevant to the study objectives
Cardona, MC Miranda	Aspectos socio-ecológicos asociados a plantaciones forestales de eucalipto (Eucalyptus urograndis)	2021		Google scholar	NO	NO	Irrelevante	Irrelevant to the study objectives
Senden, R. D.	Assembleia de mamíferos de médio e grande porte ea paisagem acústica do Parque Natural Municipal de Nova Iguaçu, Rio de Janeiro, Brasil	2023		Google scholar	NO	NO	Irrelevante	Irrelevant to the study objectives
Rahhal, Natã Dutra Fernandes; Pinto, Fernando Antônio Silva; Medrano-Vizcaíno, Pablo; Francisco, Cristiane Nunes; Bruno, Sávio Freire	Assessing Brazilian reptiles' road-kill risks using trait-based models	2023	10.1111/aec.13383	Scopus	NO	NO	Irrelevante	Irrelevant to the study objectives
YARIHUAMAN, A.; MARINO, R.	Assessing impact of hunting mammals in Alto Itaya river basin, Peruvian Amazon	2007		Google scholar	NO	NO	Irrelevante	Irrelevant to the study objectives
Guimarães Sales, Naiara; Kaizer, M. C.; Browett, Samuel S.; Gabriel, Sofia I.; McDevitt, Allan D.	Assessing the gut microbiome and the influence of host genetics on a critically endangered primate, the northern muriqui (Brachyteles hypoxanthus)	2024	10.1002/edn3.559	Scopus	NO	NO	Irrelevante	Irrelevant to the study objectives
Narváez-River, Giselle M. (58038656900); Lindshield, Stacy M. (26432095500)	Assessing the importance of artificial canopy bridge design for Costa Rican monkeys in an experimental setting	2022	10.1163/14219980-20211104	Scopus	NO	NO	Irrelevante	Irrelevant to the study objectives
Chaves, Oscar M.; Fernandes, Felipe Amorim; Oliveira, Guendalina Turcato; Bicca-Marques, Julio Cesar	Assessing the influence of biotic, abiotic, and social factors on the physiological stress of a large Neotropical primate in Atlantic forest fragments	2019	10.1016/j.scitotenv.2019.07.033	Wos	NO	NO	Primates	Irrelevant to the study objectives
Bicca-Marques, Julio Cesar; Chaves, Oscar M.; Hass, Gabriela Pacheco	Assessing the role of a mammalian frugivorous species on seed germination potential depends on study design: A case study using wild samango monkeys	2020	10.1002/ajp.23089	Wos	NO	NO	Irrelevante	Irrelevant to the study objectives
Towle, Ian; Krueger, Kristin L.; Hernando, Raquel; Hlusko, Leslea J.	Assessing tooth wear progression in nonhuman primates: a longitudinal study using intraoral scanning technology	2024	10.7717/peerj.17614	Scopus	NO	NO	Irrelevante	Irrelevant to the study objectives
Md-Zain, Badrul Munir; Azmi, Siti Hajar; Tingga, Roberta Chaya Tawie; Gani, Millawati; Khairulmunir, Mohamad; Rahman, Mohd Ridwan Abd	Assessment of Gut Microbiome Variations in The Mother and Twin Infant of Captive White-Handed Gibbons (Hylobates lar) Reveals The Presence of Beneficial and Nonpathogenic Bacteria	2024	10.55230/mabjournal.v53i3.2960	Scopus	NO	NO	Irrelevante	Irrelevant to the study objectives
Chagas, J. Aurora Braun; Oleskovicz…, N.	Associação de cetamina S (+) e midazolam pelo método convencional de cálculo e pela extrapolação alométrica em bugios-ruivo (Alouatta guariba clamitans): resposta clínica e cardiorrespiratória	2010		Google scholar	NO	NO	Irrelevante	Irrelevant to the study objectives
Lipinski, G. P.	Associação de enriquecimento ambiental e design de recintos com o bem-estar dos animais do zoológico municipal de canoas	2014		Google scholar	NO	NO	Irrelevante	Irrelevant to the study objectives
Jernfors, Toni; Lavrinienko, Anton; Vareniuk, Igor M.; Landberg, Rikard; Fristedt, Rikard; Tkachenko, Olena; Taskinen, Sara; Tukalenko, Eugene V.; Mappes, Tapio; Watts, Phill C.	Association between gut health and gut microbiota in a polluted environment	2024	10.1016/j.scitotenv.2023.169804	Scopus	NO	NO	Irrelevante	Irrelevant to the study objectives
Helenbrook, William D.; Stehman, Stephen V.; Shields, William M.; Whipps, Christopher M.	Association of Anthropogenic Disturbances and Intestinal Parasitism in Ecuadorian Mantled Howler Monkeys, Alouatta palliata aequatorialis	2017	10.1159/000479687	Wos	NO	NO	Alouatta	Irrelevant to the study objectives
Whitney, Tabor L.; Amato, Katherine R.; Duarte Dias, Pedro Americo	Associations between ecological attributes and the gut microbiome of mantled howler monkeys in Los Tuxtlas, Mexico	2022		Wos	NO	NO	Alouatta	Irrelevant to the study objectives
Cavalcante, T.	Ateles chamek (Humboldt, 1812)			Google scholar	NO	NO	Irrelevante	Irrelevant to the study objectives
Lima, R. S.	Atitudes e percepções na construção de territórios identitários: o bairro Bugio em Aracaju/SE	2011		Google scholar	NO	NO	Irrelevante	Irrelevant to the study objectives
Silva, E. F.	Atividade diária, seleção de substrato e resistência à dessecação do caranguejo Dilocarcinus pagei	2015		Google scholar	NO	NO	Irrelevante	Irrelevant to the study objectives
Buery, Julyana Cerqueira (56166030900); de Alencar, Filomena Euridice Carvalho (6507792600); Duarte, Ana Maria Ribeiro de Castro (26636397100); Loss, Ana Carolina (57040955600); Vicente, Creuza Rachel (55936781100); Ferreira, Lucas Mendes (57221495412); Fux, Blima (23392713900); Medeiros, Márcia Melo (55975207300); Cravo, Pedro (6602870537); Arez, Ana Paula (6602650582); Cerutti Junior, Crispim (…	Atlantic forest malaria: A review of more than 20 years of epidemiological investigation	2021	10.3390/microorganisms9010132	Scopus	NO	NO	Irrelevante	Irrelevant to the study objectives
Culot, Laurence; Pereira, Lucas Augusto; Agostini, Ilaria; de Almeida, Marco Antonio Barreto; Alves, Rafael Souza Cruz; Aximoff, Izar; Bager, Alex; Baldovino, Maria Celia; Bella, Thiago Ribas; Bicca-Marques, Julio Cesar; Braga, Caryne; Brocardo, Carlos Rodrigo; Campelo, Ana Kellen Nogueira; Canale, Gustavo R.; Cardoso, Jader da Cruz; Carrano, Eduardo; Casanova, Diogo Cavenague; Cassano, Camila Ri…	ATLANTIC-PRIMATES: a dataset of communities and occurrences of primates in the Atlantic Forests of South America	2019	10.1002/ecy.2525	Wos	NO	NO	Primates	Irrelevant to the study objectives
Diaz, F. Henao; Stevenson, P.; Carretero-Pinzón…, X.	Atlas de la biodiversidad de Colombia. Primates	2020		Google scholar	NO	NO	Primates	Irrelevant to the study objectives
Loureiro, N. G.	Atributos da paisagem e espécies congêneres alóctones influenciam a ocorrência de Callithrix aurita em remanescentes florestais do Brasil	2021		Google scholar	NO	NO	Irrelevante	Irrelevant to the study objectives
Pereira, W. L. A.; Branco, É; Brasil…, T. L.	Atrofia testicular em Alouatta caraya mantido em cativeiro: relato de caso	2009		Google scholar	NO	NO	Irrelevante	Irrelevant to the study objectives
Parsons, J.; Svensson, M. S.	Attack of an infant by a female in a troop of howler monkeys (Alouatta pigra)	2021		Google scholar	NO	NO	Irrelevante	Irrelevant to the study objectives
da Silva, André Luiz Ferreira (57208396684); H. Varzinczak, Luiz (57219096626); C. Passos, Fernando (57219087759)	Attacks of domestic dogs on Common Long-Nosed Armadillo Dasypus novemcinctus and Southern Brown Howler Monkey Alouatta guariba in fragmented Atlantic Forest and implications in a region of high priority for biodiversity conservation	2021	10.1111/aec.12955	Scopus	NO	NO	Habla de Alouatta	Irrelevant to the study objectives
Steinberg, Eliana Ruth; Bressa, Maria Jose; Mudry, Marta Dolores	Attitudes towards urban howler monkeys (Alouatta caraya) in Paraguay	2022	10.1111/jeb.14039	Wos	NO	NO	Habla de Alouatta	Irrelevant to the study objectives
Agostini, I.; Holzmann, I.; Oklander, L.; Peker, S.; Pavé…, R.	Aullador rojo			Google scholar	NO	NO	Irrelevante	Irrelevant to the study objectives
van Kuijk, Silvy M. (57078648900); O’Brien, Sun (58569466100); Clink, Dena J. (56460176700); Blake, John G. (7201880483); Di Fiore, Anthony (55908978200)	Automated detection and detection range of primate duets: a case study of the red titi monkey (Plecturocebus discolor) using passive acoustic monitoring	2023	10.3389/fevo.2023.1173722	Scopus	NO	NO	Irrelevante	Irrelevant to the study objectives
SANTOS, RV DOS	AVALIAÇÃO ANATÔMICA E TOMOGRÁFICA DAS ESTRUTURAS			Google scholar	NO	NO	Irrelevante	Irrelevant to the study objectives
Santos, R. V.	Avaliação anatômica e tomográfica das estruturas abdominais do Alouatta guariba clamitans (Bugio-Ruivo–Cabrera, 1940)	2016		Google scholar	NO	NO	Irrelevante	Irrelevant to the study objectives
Peruchi, A. R.	Avaliação da ação giardicida de extratos brutos de plantas consumidas por Alouatta guariba clamitans (Cabrera, 1940)	2022		Google scholar	NO	NO	Irrelevante	Irrelevant to the study objectives
Barcellos, J. F.	Avaliação da dieta de macaco-aranha-de-testa-branca (ateles marginatus) no Zoo Pomerode-SC	2019		Google scholar	NO	NO	Irrelevante	Irrelevant to the study objectives
Garcia, G.	Avaliação da distância de dispersão de sementes de uma espécie de planta da Mata Atlântica: uma comparação entre primatas e aves	2016		Google scholar	NO	NO	Irrelevante	Irrelevant to the study objectives
Charlier, M. G. S.	Avaliação da função cardíaca de bugio ruivo (Alouatta guariba clamitans) em cativeiro	2016		Google scholar	NO	NO	Irrelevante	Irrelevant to the study objectives
Manfrim, T.; Santos…, CM dos	Avaliação da influência das técnicas de enriquecimento ambiental nos parâmetros comportamentais de um casal de Jaguatiricas (leopardus pardalis …	2017		Google scholar	NO	NO	Irrelevante	Irrelevant to the study objectives
Padilha, J. C.	Avaliação da influência do enriquecimento ambiental nas variáveis comportamentais de saguis-de-cara-branca (Callithrix geoffroyi) em cativeiro	2012		Google scholar	NO	NO	Irrelevante	Irrelevant to the study objectives
Silva, F. R.	Avaliação da influência do enriquecimento ambiental sobre o comportamento do bugio-ruivo Alouatta guariba clamitans Cabrera, 1940 e do bugio-preto Alouatta caraya Humboldt, 1812 no Parque Zoológico de Sapucaia do Sul, Rio Grande do Sul, Brasil.	2015		Google scholar	NO	NO		Captive animals
Andrade, NCT de; Melo…, FR de	Avaliação da interação de Callithrix aurita em cativeiro, frente a uma árvore artificial de PVC ea estruturas de madeira	2021		Google scholar	NO	NO	Irrelevante	Irrelevant to the study objectives
Barros, L. E. F.	Avaliação da preferência alimentar em cervos-do-pantanal (Blastocerus dichotomus) sob cuidados humanos	2024		Google scholar	NO	NO	Irrelevante	Irrelevant to the study objectives
Urrego, A. C. B.	Avaliação da saúde e microbiota intestinal em Saguinus odeipus sob cuidados humanos após a redução de frutas e inclusão de gomas em dieta	2025		Google scholar	NO	NO	Irrelevante	Irrelevant to the study objectives
Henriques, L. D.	Avaliação da visão de cores em primatas do gênero Alouatta	2017		Google scholar	NO	NO	Irrelevante	Irrelevant to the study objectives
Victoria, L. M.	Avaliação de diferentes enriquecimentos ambientais para arara-canindé (Ara ararauna Linnaeus, 1758)	2017		Google scholar	NO	NO	Irrelevante	Irrelevant to the study objectives
Carvalho, F. M.	Avaliação de diluidores à base de gema de ovo e de lecitina de soja para a congelação de sêmen de Alouatta caraya	2012		Google scholar	NO	NO	Irrelevante	Irrelevant to the study objectives
Dias, A. N.	Avaliação de linhagens de frangos caipiras criadas em sistema semi-intensivo no Norte de Minas Gerais	2014		Google scholar	NO	NO	Irrelevante	Irrelevant to the study objectives
Neto, M. Chiquitelli; Kanda, C. Z.; Doria…, E. C.	Avaliação do bem-estar de um bugio (Alouatta caraya) cativo durante enriquecimento social e ambiental: indicadores comportamentais	2011		Google scholar	NO	NO	Irrelevante	Irrelevant to the study objectives
Vieira, R. S.	Avaliação do efeito da fibrina rica em plaquetas associado ao osso bovino desproteinizado na neoformação óssea em tíbias de coelho por meio de microtomografia …	2015		Google scholar	NO	NO	Irrelevante	Irrelevant to the study objectives
Guimarães, J. S.	Avaliação do impacto da visitação sobre o comportamento de duas espécies de primatas, o bugio-ruivo Alouatta clamitans Cabrera, 1940 (Primates, Atelidae) eo …	2012		Google scholar	NO	NO	Irrelevante	Irrelevant to the study objectives
RIBEIRO, AP; PORT-CARVALHO, M.; AGUIAR…, OT de	AVALIAÇÃO DO POTENCIAL DE BUGIOS (, Cabrera, 1940)(PRIMATES: A℡IDAE) COMO DISPERSORES DE SEMENTES NO PARQUE ESTADUAL DA …			Google scholar	NO	NO	Irrelevante	Irrelevant to the study objectives
Ribeiro, A. P.	Avaliação do potencial de bugios (Alouatta clamitans, Cabrera, 1940)(Primates: Atelidae) como dispersores de sementes no Parque Estadual da Cantareira	2009		Google scholar	NO	NO	Irrelevante	Irrelevant to the study objectives
Rodrigues…, L. de Almeida	Avaliação do risco de extinção da irara Eira barbara (Linnaeus, 1758) no Brasil	2013		Google scholar	NO	NO	Irrelevante	Irrelevant to the study objectives
Desbiez, A. L. J.; Keuroghlian…, A.	Avaliação do risco de extinção do cateto Pecari tajacu Linnaeus, 1758, no Brasil	2012		Google scholar	NO	NO	Irrelevante	Irrelevant to the study objectives
Dias, P.	Avaliação do uso de pontes de dossel e testes de novos designs por bugios e outros mamíferos arborícolas no Rio Grande do Sul	2024		Google scholar	NO	NO	Irrelevante	Irrelevant to the study objectives
Balbueno, M. C. S.	Avaliação eletrocardiográfica e ecocardiográfica em calitriquídeos e alouattas sob cuidados humanos expostos ao sars-cov 2	2023		Google scholar	NO	NO	Irrelevante	Irrelevant to the study objectives
Kugelmeier, T.	Avaliação endocrinológica do ciclo ovariano de macaco bugio (Alouatta caraya-HUMBOLDT, 1812) por meio de extração e dosagem de metabólitos de esteróides …	2005		Google scholar	NO	NO	Irrelevante	Irrelevant to the study objectives
Sá, R. C. S.; Peters, V. M.; Guerra, M. O.	Avaliação preliminar do potencial estrogênico de Apuleia leiocarpa (Vogel) JF Macbr., Fabaceae, Platypodium elegans Vogel, Fabaceae, and Brosimum …	2010		Google scholar	NO	NO	Irrelevante	Irrelevant to the study objectives
Souza, A. C.; Lange, R. R.; Przydzimirski…, A. C.	Avaliação ultrassonográfica e mensurações das glândulas adrenais em primatas não humanos neotropicais: mico-de-cheiro (Saimiri sciureus), macaco-da-noite (Aotus azarae infulatus) e bugio-ruivo (Alouatta guariba clamitans)	2014		Google scholar	NO	NO	Irrelevante	Irrelevant to the study objectives
Estrada, A.; Selle, S. Van	Avances en los estudios con los monos aulladores del Parque Nacional Palenque	2006		Google scholar	NO	NO	Irrelevante	Irrelevant to the study objectives
Low, Shook Ling	Avian frugivory and seed dispersal in Amorphophallus paeoniifolius and Alocasia odora	2024	10.1007/s42965-024-00340-1	Google scholar	NO	NO	Irrelevante	Irrelevant to the study objectives
Sargento, M. S. G.	Babuíno-hamadrias no Jardim Zoológico de Lisboa: como são ensinadas as crias?	2018		Google scholar	NO	NO	Irrelevante	Irrelevant to the study objectives
Kloser, Heidi; Stockton, Emily M.; Weeks, Denita M.	Bacillus thuringiensis volatile organic compounds (VOCs) inhibit the growth of the pathogenic amphibian fungus, Batrachochytrium dendrobatidis while autoclaved secondary metabolites promote fungal growth	2024	10.1016/j.microb.2024.100118	Scopus	NO	NO	Irrelevante	Irrelevant to the study objectives
White, Alison; Giannetto, Madison; Mulla, Lubna; del Rosario, Amber; Lim, Tammy; Culver, Edward; Timmer, Matthew; Bushell, Jessie B.; Lambert, Max R.; Hernández-Gómez, Obed	Bacterial communities of the threatened Western Pond Turtle may be impacted by land use	2023	10.1093/femsec/fiad143	Scopus	NO	NO	Irrelevante	Irrelevant to the study objectives
Tejeda, C. S.	Balancán, Tabasco, México.	2012		Google scholar	NO	NO	Irrelevante	Irrelevant to the study objectives
Dong, Shixuan; Zhang, Bingyi; Huang, Kang; Ying, Meijing; Yan, Jibing; Niu, Fei; Hu, Han Yu; Dunn, Derek W.; Ren, Yi; Li, Baoguo	Balancing selection shapes population differentiation of major histocompatibility complex genes in wild golden snub-nosed monkeys	2024	10.1093/cz/zoad043	Scopus	NO	NO	Irrelevante	Irrelevant to the study objectives
Hirsch, A.; Dias, L. G.; Martins…, L. O.	BDGEOPRIM–Database of geo-referenced localities of Neotropical primates	2002		Google scholar	NO	NO	Primates	Irrelevant to the study objectives
Dickinson, Edwin; Young, Melody W.; Granatosky, Michael C.	Beakiation: how a novel parrot gait expands the locomotor repertoire of living birds	2024	10.1098/rsos.231397	Scopus	NO	NO	Irrelevante	Irrelevant to the study objectives
Norconk, Marilyn A.; Conklin-Brittain, Nancy L.	Bearded Saki Feeding Strategies on an Island in Lago Guri, Venezuela	2016	10.1002/ajp.22396	Wos	NO	NO	Irrelevante	Irrelevant to the study objectives
Dias, Patricia; Teixeira, Fernanda Zimmermann; Ferrugem, Victor Hugo Campos; Vivian, Itatiele Farias; Jardim, Marcia Maria de Assis	Behavior and safety in the use of canopy bridges by howler monkeys in an experimental environment	2025	10.1016/j.applanim.2025.106696	Wos	NO	NO	Alouatta	Irrelevant to the study objectives
Rímoli, A. O.; Valdivino…, E. M.	Behavior patterns of a group of black howler monkeys Alouatta caraya (Humboldt, 1812) in a forest fragment in Terenos, Mato Grosso do Sul: a seasonal …	2008		Google scholar	YES	YES	MAYBE	Included
Wu, Xuemei; Zhang, Jie; Chen, Shiwang; Sun, Binghua; Xia, Dongpo	Behavioral adaptation in an adoptive free-ranging female Tibetan macaque	2023	10.1007/s10329-023-01076-7	Google scholar	NO	NO	Irrelevante	Irrelevant to the study objectives
Neves, Elisa; Vallet, Dominique; Cherkaoui, Sidi Imad; Amhaouch, Zouhair; Duperron, Coline; Menard, Nelly; Le Gouar, Pascaline Juliette	Behavioral adjustments of endangered Barbary macaques (Macaca sylvanus) living at the edge of an agricultural landscape in Morocco	2023	10.1002/ajp.23545	Google scholar	NO	NO	Irrelevante	Irrelevant to the study objectives
Powell, Vance C.R.; Andrew Barr, W.; Hammond, Ashley S.; Wood, Bernard A.	Behavioral and phylogenetic correlates of limb length proportions in extant apes and monkeys: Implications for interpreting hominin fossils	2024	10.1016/j.jhevol.2024.103494	Google scholar	NO	NO	Irrelevante	Irrelevant to the study objectives
Rimbach, Rebecca; Link, Andres; Montes-Rojas, Andres; Di Fiore, Anthony; Heistermann, Michael; Heymann, Eckhard W.	Behavioral and Physiological Responses to Fruit Availability of Spider Monkeys Ranging in a Small Forest Fragment	2014	10.1002/ajp.22292	Wos	NO	NO	Irrelevante	Irrelevant to the study objectives
Aguilar-Melo, Adriana R.; Andresen, Ellen; Cristobal-Azkarate, Jurgi; Arroyo-Rodriguez, Victor; Chavira, Roberto; Schondube, Jorge; Carlos Serio-Silva, Juan; Cuaron, Alfredo D.	Behavioral and Physiological Responses to Subgroup Size and Number of People in Howler Monkeys Inhabiting a Forest Fragment Used for Nature-Based Tourism	2013	10.1002/ajp.22172	Wos	YES	NO	Alouatta	Irrelevant to the study objectives
Cañadas Santiago, S.; Dias, P.A.D.; Garau, S.; Coyohua Fuentes, A.; Chavira Ramírez, D.R.; Canales Espinosa, D.; Rangel Negrín, A.	Behavioral and physiological stress responses to local spatial disturbance and human activities by howler monkeys at Los Tuxtlas, Mexico	2020	10.1111/acv.12541	Scopus	YES	NO	Habla de Alouatta	Insufficient sampling effort
Steinhardt, R. G.	BEHAVIORAL CORRELATES OF LONG CALLS IN MANTLED HOWLER MONKEYS	2018		Wos	YES	NO	Alouatta	Irrelevant to the study objectives
Sabbatini, G.; Stammati, M.; Tavares…, M. C. H.	Behavioral flexibility of a group of bearded capuchin monkeys (Cebus libidinosus) in the National Park of Brasília (Brazil): consequences of cohabitation with …	2008		Google scholar	NO	NO	Irrelevante	Irrelevant to the study objectives
Boyle, Sarah Ann; Smith, Andrew T.	Behavioral modifications in northern bearded saki monkeys (Chiropotes satanas chiropotes) in forest fragments of central Amazonia	2010	10.1007/s10329-009-0169-7	Wos	NO	NO	Irrelevante	Irrelevant to the study objectives
Maya Lastra, Natalia ; Rangel Negrín, Ariadna ; Dias, Pedro A. D.	Behavioral responses of mantled howler monkeys to neighbor long-distance vocalizations	2023	10.1002/ajpa.24810	Scopus	YES	YES	Habla de Alouatta	Included
van Niekerk, Charnè; Pillay, Neville A.	Behavioral responses of vervet monkey Chlorocebus pygerythrus infants in a novel fostering program	2024	10.1080/10888705.2023.2186786	Google scholar	NO	NO	Irrelevante	Irrelevant to the study objectives
Schreier, Amy L.; Voss, Kristofor A. ; Bolt, Laura M.	Behavioral responses to riparian and anthropogenic edge effects in mantled howler monkeys (Alouatta palliata) in a disturbed riverine forest	2022	10.1007/s10329-022-01012-1	Scopus	YES	NO	Habla de Alouatta	Raw data not available
Santos, L. B.; Reis, NR dos	Behavioral study of Cebus nigritus (Goldfuss, 1809)(Primates, Cebidae) in captivity	2009		Google scholar	NO	NO	Irrelevante	Irrelevant to the study objectives
Quintero-Tapia, Yisela; Carretero-Pinzón, Xyomara	Behavioral Variations and Diet of Two Groups of the Ornate Titi Monkey (Plecturocebus ornatus) in Landscapes with Different Degrees of Fragmentation in the Colombian Llanos	2024		Scopus	NO	NO	Irrelevante	Irrelevant to the study objectives
Machado, F. S.; Costa, C. G.; Ribeiro, A. L.	BEHAVIOURAL DESCRIPTION OF Sapajus nigritus (GOLDFUSS, 1809) IN CAPTIVITY/DESCRIÇÃO DOS COMPORTAMENTOS DE Sapajus nigritus (GOLDFUSS …	2014		Google scholar	NO	NO	Irrelevante	Irrelevant to the study objectives
Briseno-Jaramillo, M.; Estrada, A.; Lemasson, A.	Behavioural innovation and cultural transmission of communication signal in black howler monkeys	2015	10.1038/srep13400	Wos	NO	NO	Alouatta	Irrelevant to the study objectives
da Silva Leitão, Alana Thaís Teixeira; de Oliveira Alves, Maria Danise; Pacheco, José Carlos; Bezerra, Bruna Martins	Behaviours of Sea Turtles in Shipwrecks in Northeast Brazil	2024	10.1002/aqc.4259	Google scholar	NO	NO	Irrelevante	Irrelevant to the study objectives
Jucá, Thays (57218176775); Boyle, Sarah (26026782300); Cavalcanti, Gitana (56205878500); Cavalcante, Thiago (57209215004); Tomanek, Pavel (57218765572); Clemente, Salatiel (57219701608); De Oliveira, Tadeu (7003734282); Barnett, Adrian A (7203071161)	Being hunted high and low: do differences in nocturnal sleeping and diurnal resting sites of howler monkeys (Alouatta nigerrima and Alouatta discolor) reflect safety from attack by different types of predator?	2020	10.1093/biolinnean/blaa102	Scopus	NO	NO	Habla de Alouatta	Irrelevant to the study objectives
Veloni, M. L.; Prado, P. L.; Arssuffi…, B. M.	Bem-estar animal aplicado nas criações de suínos e suas implicações na saúde dos rebanhos	2013		Google scholar	NO	NO	Irrelevante	Irrelevant to the study objectives
Campos, F.; González-Víllora, S.; Gómez…, D. G.	Benefits of 8-week fitness programs on health and fitness parameters (Beneficios de los programas de fitness de ocho semanas en parámetros de salud y fitness)	2019		Google scholar	NO	NO	Irrelevante	Irrelevant to the study objectives
Hernández, M. I. M.; Endres, A. A.	Besouros escarabeídeos em remanescentes de Mata Atlântica no Estado da Paraíba: As espécies da Mata do Buraquinho	2011		Google scholar	NO	NO	Irrelevante	Irrelevant to the study objectives
Donati, Giuseppe; Kesch, Kristina; Ndremifidy, Kelard; Schmidt, Stacey L.; Ramanamanjato, Jean-Baptiste; Borgognini-Tarli, Silvana M.; Ganzhorn, Joerg U.	Better Few than Hungry: Flexible Feeding Ecology of Collared Lemurs Eulemur collaris in Littoral Forest Fragments	2011	10.1371/journal.pone.0019807	Wos	NO	NO	Irrelevante	Irrelevant to the study objectives
Scarry, Clara J.	Between-group contest competition among tufted capuchin monkeys, Sapajus nigritus, and the role of male resource defence	2013	10.1016/j.anbehav.2013.02.013	Wos	NO	NO	Irrelevante	Irrelevant to the study objectives
Wikberg, Eva C.; Sicotte, Pascale; Campos, Fernando A.; Ting, Nelson	Between-Group Variation in Female Dispersal, Kin Composition of Groups, and Proximity Patterns in a Black-and-White Colobus Monkey (Colobus vellerosus)	2012	10.1371/journal.pone.0048740	Wos	NO	NO	Irrelevante	Irrelevant to the study objectives
Saivish, Marielena Vogel; Nogueira, Mauricio L.; Rossi, Shannan L.; Vasilakis, Nikos	Beyond Borders: Investigating the Mysteries of Cacipacoré, a Lesser-Studied Arbovirus in Brazil	2024	10.3390/v16030336	Scopus	NO	NO	Irrelevante	Irrelevant to the study objectives
Behie, Alison M.; Steffens, Travis S.; Yaxley, Keaghan; Vincent, Alan; Wright, Patricia C.; Johnson, Steig E.; Pavelka, Mary S. M.	Beyond patch size: The impact of regional context and habitat quality on three endangered primates	2024	10.1371/journal.pone.0300972	Wos	NO	NO	Irrelevante	Irrelevant to the study objectives
Cardoso Rodriguez, Sara; Corral, Eva; Llorente, Miquel; Liebal, Katja; Amici, Federica	Beyond the Canopy: Social Play Behavior in Wild Spider Monkeys (Ateles geoffroyi)	2024	10.1007/s10764-024-00442-6	Google scholar	NO	NO	Released	Irrelevant to the study objectives
Miretzki, M.	Bibliografia mastozoológica do Estado do Paraná, sul do Brasil	1999		Google scholar	NO	NO	Irrelevante	Irrelevant to the study objectives
Asencios, AMCH; Solis, B. I. C.; Josue, F.; Pasión…, C.	BIBLIOGRAPHIC COMPILATION ON THE USE OF GENETICS AS A TOOL FOR THE CONSERVATION OF THE ATELIDAE FAMILY (GENERA: ALOUATTA, LAGOTHRIX AND ATELES) RECOPILACIÓN BIBLIOGRÁFICA DEL USO DE LA GENÉTICA COMO HERRAMIENTA PARA LA CONSERVACIÓN DE LA FAMILIA ATELIDAE.	2025		Google scholar	NO	NO	Irrelevante	Irrelevant to the study objectives
Zhai, Jiancheng; Sun, Xiao; Lu, Rui; Hu, Xueqin; Huang, Zhiqiang	Bibliometric Analysis of Global Trends in Research on Seasonal Variations in Gut Microbiota from 2012 to 2022	2023	10.3390/microorganisms11082125	Scopus	NO	NO	Irrelevante	Irrelevant to the study objectives
BOFFY, ANACM; PINHEIRO, SD; HELENA…, E.	BICHO PREGUIÇA (Bradypus Variegatus) DO PARQUE NATURAL DA PRAINHA, RIO DE JANEIRO, RJ			Google scholar	NO	NO	Irrelevante	Irrelevant to the study objectives
Malukiewicz, Joanna; D'arc, M.; Dias, Cecília Azevedo; Cartwright, Reed A.; Grativol, Adriana Daudt; Moreira, Sílvia Bahadian; Souza, Antonizete R.; Tavares, Maria Clotilde Henriques; Pissinatti, Alcides; Ruiz Miranda, Carlos R.	Bifidobacteria define gut microbiome profiles of golden lion tamarin (Leontopithecus rosalia) and marmoset (Callithrix sp.) metagenomic shotgun pools	2023	10.1038/s41598-023-42059-4	Scopus	NO	NO	Irrelevante	Irrelevant to the study objectives
Enari, Hiroto; Enari, Haruka S.	Bioacoustic monitoring to determine addiction levels of primates to the human sphere: A feasibility study on Japanese macaques	2023	10.1002/ajp.23558	Scopus	NO	NO	Irrelevante	Irrelevant to the study objectives
Martins, D. S.; Monticelli, P. F.; Santos, W. F.	Bioacústica e bem-estar em cativeiro: rugidos de Alouatta caraya (Primates, Atelidae) como elemento de enriquecimento ambiental	2015		Google scholar	NO	NO	Irrelevante	Irrelevant to the study objectives
Song, Chen; Shi, Yajun; Gao, Hongjie; Liu, Ping; Liu, Xiaoling	Bio-Augmentation of S2− Oxidation for a Heavily Polluted River by a Mixed Culture Microbial Consortium	2023	10.3390/fermentation9070592	Scopus	NO	NO	Irrelevante	Irrelevant to the study objectives
Garcia-Feria, Luis M.; Chapman, Colin A.; Pastor-Nieto, Rosalia; Carlos Serio-Silva, Juan	Biochemical and hematological evaluations of black howler monkeys (Alouatta pigra) in highly degraded landscapes in Mexico	2017	10.1111/jmp.12286	Wos	NO	NO	Alouatta	Irrelevant to the study objectives
Silva, C. de Oliveira; Cezar…, V. R. S.	Biodigestão anaeróbia com substrato formado pela combinação de esterco ovinocaprino, manipueira e biofertilizante	2013		Google scholar	NO	NO	Irrelevante	Irrelevant to the study objectives
Zayas, E. E. M.; Valenzuela-Córdova…, B.	Biodiversidad asociada al agrosistema de cacao			Google scholar	NO	NO	Irrelevante	Irrelevant to the study objectives
Griffiths, Hannah M.; Louzada, Julio; Bardgett, Richard D.; Beiroz, Wallace; Franca, Filipe; Tregidgo, Daniel; Barlow, Jos	Biodiversity and environmental context predict dung beetle-mediated seed dispersal in a tropical forest field experiment	2015	10.1890/14-1211.1	Wos	NO	NO	Irrelevante	Irrelevant to the study objectives
Dos-Reis, Clemensou; Zarucki, Matías; Delabie, Jacques H.C.; Escobar, Federico S.	Biodiversity impacts of land use simplification: a case study of dung beetles in a landscape of the Brazilian Atlantic forest	2023	10.1007/s42690-023-01106-3	Scopus	NO	NO	Irrelevante	Irrelevant to the study objectives
Sanchez-Cordero, Victor; Botello, Francisco; Juan Flores-Martinez, Jose; Gomez-Rodriguez, Ruth A.; Guevara, Lazaro; Gutierrez-Granados, Gabriel; Rodriguez-Moreno, Angel	Biodiversity of Chordata (Mammalia) in Mexico	2014	10.7550/rmb.31688	Wos	NO	NO	Irrelevante	Irrelevant to the study objectives
Umanzo, JE Alaníz; Méndez, MU Quezada	Bioindicadores como herramienta de planificación agrícola, comunidad La Bailadora San Ramón-Matagalpa 2020	2021		Google scholar	NO	NO	Irrelevante	Irrelevant to the study objectives
Bona, A. S.	Biologia e conservação do Veado-campeiro (Ozotoceros bezoarticus)	2002		Google scholar	NO	NO	Irrelevante	Irrelevant to the study objectives
Morais, A. M.; Varella, A. M. B.; Villacorta-Correa…, M. A.	Biologia Geral e Experimental			Google scholar	NO	NO	Irrelevante	Irrelevant to the study objectives
Corno, RDB Dal	Biologia reprodutiva de curicaca (theristicus caudatus) no Sul do Brasil, no domínio da Mata Atlântica-RS	2012		Google scholar	NO	NO	Irrelevante	Irrelevant to the study objectives
Salles, A. Y. F.; Carreiro, A. N.; Medeiros, G. X.; Muniz…, J.	Biological and behavioral aspects of Sapajus libidinosus	2018		Google scholar	NO	NO	Irrelevante	Irrelevant to the study objectives
Mele, J. T. W.; Júnior, R. R. N.; Barrella…, W.	Biomassa vegetal e sequestro de carbono: estudo de caso através de trabalho de campo realizado no município de Santos	2015		Google scholar	NO	NO	Irrelevante	Irrelevant to the study objectives
OLIVEIRA, AF	Bioprospecção de produtos vegetais do cerrado maranhense com atividade anti-helmíntica	2017		Google scholar	NO	NO	Irrelevante	Irrelevant to the study objectives
Kowalewski, M.; Zunino, G. E.	Birth Seasonality in Alouatta caraya in Northern Argentina	2004		Google scholar	NO	NO	Irrelevante	Irrelevant to the study objectives
Rossi, M. J.; Santos, WF Dos	Births during 7 years after the translocation of a pair of black-and-gold howler monkeys (Alouatta caraya) to a forest fragment in southeast Brazil	2018		Google scholar	NO	NO	Irrelevante	Irrelevant to the study objectives
Kowalewski, Martin M.; Salzer, Johanna S.; Deutsch, Joseph C.; Rano, Mariana; Kuhlenschmidt, Mark S.; Gillespie, Thomas R.	Black and Gold Howler Monkeys (Alouatta caraya) as Sentinels of Ecosystem Health: Patterns of Zoonotic Protozoa Infection Relative to Degree of Human-Primate Contact	2011	10.1002/ajp.20803	Wos	NO	NO	Alouatta	Irrelevant to the study objectives
Zarate, Diego A.; Andresen, Ellen; Estrada, Alejandro; Carlos Serio-Silva, Juan	Black Howler Monkey (Alouatta pigra) Activity, Foraging and Seed Dispersal Patterns in Shaded Cocoa Plantations Versus Rainforest in Southern Mexico	2014	10.1002/ajp.22276	Wos	YES	NO	Alouatta	Insufficient sampling effort
Amato, K. R.	Black howler monkey (Alouatta pigra) nutrition: Integrating the study of behavior, feeding ecology, and the gut microbial community.	2013		Google scholar	YES	NO	Alouatta	Irrelevant to the study objectives
Stavis, V. K.; Marques, M. R.; Bordignon, M. O.; Pereira…, W.	Black howler monkeys (Alouatta caraya): behaviour and diet in Brazilian savannah (cerrado)	2018		Google scholar	YES	YES		Included
Silva, L. S.	Blitz cultural do grupo teatral Boca de Cena: identidades e territórios no bairro Bugio em Aracaju/SE	2023		Google scholar	NO	NO	Irrelevante	Irrelevant to the study objectives
Rovirosa-Hernandez, M. J.; Garcia-Orduna, F.; Caba, M.; Canales-Espinosa, D.; Hermida-Lagunes, J.; Torres-Pelayo, V. R.	Blood parameters are little affected by time of sampling after the application of ketamine in black howler monkeys (Alouatta pigra)	2011	10.1111/j.1600-0684.2011.00474.x	Wos	NO	NO	Alouatta	Irrelevant to the study objectives
Tacuri, Natalie; Zinga, Dawn Michelle; Molnar, Danielle Sirriani	Blurring Sport Boundaries in Postsecondary: Examining Experiences of Dancers as Student-athletes	2024	10.1080/15290824.2021.1988090	Scopus	NO	NO	Irrelevante	Irrelevant to the study objectives
Chaves, Andrea (56256455000); Ibarra-Cerdeña, Carlos N. (8273515100); López-Pérez, Andrés M. (57193308871); Monge, Otto (57021453400); Avendaño, Roberto (57189027750); Ureña-Saborio, Hilary (57194946427); Chavarría, Max (36658997300); Zaldaña, Karla (57211436837); Sánchez, Lucía (57211440113); Ortíz-Malavassi, Edgar (56214990400); Suzan, Gerardo (7801438528); Foley, Janet (7402872921); Gutiérrez-…	Bocaparvovirus, Erythroparvovirus and Tetraparvovirus in New World Primates from Central America	2020	10.1111/tbed.13357	Scopus	NO	NO	Irrelevante	Irrelevant to the study objectives
Galvis, Nelson F.; Rodriguez, Daniela; Stevenson, Pablo R.	Body Mass Gain in Wild Brown Capuchins (Sapajus apella) in Relation to Fruit Production and Social Dominance	2024	10.1002/ajp.23683	Scopus	NO	NO	Irrelevante	Irrelevant to the study objectives
Thompson, Cynthia L.; Williams, Susan H.; Glander, Kenneth E.; Teaford, Mark F.; Vinyard, Christopher J.	Body temperature and thermal environment in a generalized arboreal anthropoid, wild mantled howling monkeys (Alouatta palliata)	2014	10.1002/ajpa.22505	Wos	NO	NO	Alouatta	Irrelevant to the study objectives
Plazo, EL Largo	Bolaños, R. y Wattson, V. 1993. Mapa de Zonas de Vida de Costa Rica, Hoja San José CR2CM-5, Escala 1: 200,000. Centro Científico Tropical, San José …	2007		Google scholar	NO	NO	Irrelevante	Irrelevant to the study objectives
Fucilini, L. L.	Borboletas frugívoras do Parque Estadual de Itapuã: Padrões de diversidade e avaliação do efeito de diferentes iscas, Viamão, Rio Grande do Sul, Brasil	2014		Google scholar	NO	NO	Irrelevante	Irrelevant to the study objectives
Ortíz‐Zárate, R. J., Rangel‐Negrín, A., Coyohua‐Fuentes, A., Ibáñez‐Bernal, S., Cristóbal‐Azkarate, J., & Dias, P. A.	Bot fly parasitism in mantled howler monkeys (Alouatta palliata): General patterns and climate influences	2024	10.1080/01650521.2024.2423560	Wos	NO	NO	Habla de Alouatta	Irrelevant to the study objectives
Treves, Adrian; Carlson, Ann E.	Botfly parasitism and tourism on the endangered black howler monkey of Belize	2012	10.1111/j.1600-0684.2012.00549.x	Wos	NO	NO	Alouatta	Irrelevant to the study objectives
Doyle, Esmeralda D.; Prates, Ivan; Sampaio, Iracilda; Koiffmann, Celia; Silva Jr, Wilson Araujo; Carnaval, Ana Carolina; Harris, Eugene E.	Botfly Parasitism on Two Primates of the Cebidae Family in Peru	2021	10.1007/s10329-020-00854-x	Wos	NO	NO	Irrelevante	Irrelevant to the study objectives
Rodrigues…, AL Figueiredo	BOTOS: REALIDADE E FANTASIA NA CONCEPÇÃO DE ESTUDANTES RIBEIRINHOS DO ESTADO DO PARÁ, BRASIL.	2011		Google scholar	NO	NO	Irrelevante	Irrelevant to the study objectives
Silva, J. C.; Uchôa, R. N.; Mesquita, Ellen Yasmin Eguchi; Branco, É. Renata; Lima, A. R.	Brachial plexus and points for anesthetic block in royal sloth and common sloth; Plexo braquial e pontos para bloqueio anestésico em preguiça-real e preguiça-comum	2024	10.1590/1678-4162-13230	Scopus	NO	NO	Irrelevante	Irrelevant to the study objectives
Martins, E.	Brachyteles hypoxanthusWied, 1820	1820		Google scholar	NO	NO	Irrelevante	Irrelevant to the study objectives
Agostini, Ilaria; Holzmann, Ingrid; Di Bitetti, Mario S.; Oklander, Luciana I.; Kowalewski, Martin M.; Beldomnico, Pablo M.; Goenaga, Silvina; Martinez, Mariela; Moreno, Eduardo S.; Lestani, Eduardo; Desbiez, Arnaud L. J.; Miller, Philip	Building a Species Conservation Strategy for the brown howler monkey (Alouatta guariba clamitans) in Argentina in the context of yellow fever outbreaks	2014	10.1177/194008291400700107	Wos	NO	NO	Alouatta	Irrelevant to the study objectives
Usui, Rie; Sheeran, Lori K.; Asbury, Ashton M.; Pedersen, Lene	Building resilience in primate tourism: insights from the COVID-19 pandemic and future directions	2024	10.1007/s10329-024-01126-8	Scopus	NO	NO	Irrelevante	Irrelevant to the study objectives
Lemos, L. P.; Bizri…, HR El	Caça de vertebrados no Parque Nacional da Serra do Divisor, Acre	2018		Google scholar	NO	NO	Irrelevante	Irrelevant to the study objectives
Jesus, A. de Souza	Cacajao novaesiHershkovitz, 1987	1987		Google scholar	NO	NO	Irrelevante	Irrelevant to the study objectives
Figueiredo, R. A. A.; Barros, F. B.	Caçar, preparar e comer o 'bicho do mato': práticas alimentares entre os quilombolas na Reserva Extrativista Ipaú-Anilzinho (Pará)	2016		Google scholar	NO	NO	Irrelevante	Irrelevant to the study objectives
Mesa-Sierra, N.; Pérez-Torres, J.	Calidad estructural y funcional de espacios usados por Alouatta seniculus en fragmentos de bosque seco tropical (Córdoba, Colombia)	2017		Google scholar	YES	NO	Alouatta	Irrelevant to the study objectives
Chaverri, Gloriana; Sagot, Maria; Stynoski, Jennifer L.; Araya-Salas, Marcelo; Araya-Ajoy, Yimen Gerardo; Nagy, Martina; Knörnschild, Mirjam; Chaves-Ramírez, Silvia; Rose, Nicole; Sánchez-Chavarría, Mariela	Calling to the collective: Contact calling rates within groups of disc-winged bats do not vary by kinship or association	2024	10.1098/rstb.2023.0195	Scopus	NO	NO	Irrelevante	Irrelevant to the study objectives
Rodrigues, G.	CALLITHRIX FLAVICEPS NA RESERVA BIOLÓGICA AUGUSTO RUSCHI, SANTA TERESA, ES	2009		Google scholar	NO	NO	Irrelevante	Irrelevant to the study objectives
Ospina, JN Corredor; Link, A.; Sánchez, NR Pinto	Cambio en la dieta y el patrón de actividad del mono aullador rojo (Alouatta seniculus: Atelidae) respecto a la productividad de un bosque fragmentado del …	2018		Google scholar	YES	NO	Alouatta	Irrelevant to the study objectives
Solórzano García, B.; Rodríguez Luna, E	CAMBIOS DEMOGRAFICOS EN POBLACIONES DE PRIMATES DE LA REGION SUR DE LOS TUXTLAS, MEXICO: ANALISIS LONGITUDINAL 1985–2008	2010		Google scholar	NO	NO	Irrelevante	Irrelevant to the study objectives
García, B. S.; Luna, E. R.	Cambios demográficos en poblaciones de primates de la region Sur de Los Tuxtlas, México: análisis longitudinal 1985–2008	2010		Google scholar	YES	NO	Primates	Irrelevant to the study objectives
Belle, S. Van; Estrada, A.	Cambios demográficos en poblaciones del mono aullador negro (Alouatta pigra) como consecuencia de la fragmentación del hábitat	2005		Google scholar	NO	NO	Irrelevante	Irrelevant to the study objectives
Aponte-Fernandes, A.; Bosque, C.	Cambios demográficos temporales de una población de araguatos (Alouatta arctoidea) en los llanos venezolanos			Google scholar	NO	NO	Irrelevante	Irrelevant to the study objectives
Guadamuz, VH Montalvo	Cambios en la abundancia, actividad temporal y dieta de jaguar (Panthera onca), otros felinos y sus presas en el Parque Nacional Santa Rosa, Área de …	2012		Google scholar	NO	NO	Irrelevante	Irrelevant to the study objectives
Hernández-Pérez, E.	Camera-trap survey of medium and large mammals associated with petenes ecosystem of northwestern coast of the Yucatan Peninsula, Mexico Fototrampeo …	2015		Google scholar	NO	NO	Irrelevante	Irrelevant to the study objectives
Pereira, ÍF	Caminhos na floresta: a área de vida de macacos-pregos-galegos (Sapajus flavius) em um fragmento Mata Atlântica no Nordeste brasileiro	2024		Google scholar	NO	NO	Irrelevante	Irrelevant to the study objectives
Meadows, Siobhan N.A.; Hung, Chien Che; Chen, Jenn Wei; Soukup, Samantha; Sander, Samantha J.	CAMPYLOBACTER HYOINTESTINALIS ISOLATION FROM HOWLER (ALOUATTA CARAYA) AND SPIDER MONKEYS (A℡ES FUSCICEPS ROBUSTUS) AT A ZOOLOGIC FACILITY IN CENTRAL ILLINOIS	2024	10.1638/2022-0166	Google scholar	NO	NO	Irrelevante	Irrelevant to the study objectives
Hanya, Goro; Tackmann, Janko; Sawada, Akiko; Lee, Wanyi; Pokharel, Sanjeeta Sharma; de Castro Maciel, Valdevino Gisele; Toge, Akito; Kuroki, Kota; Otsuka, Ryoma; Mabuchi, Ryoma; Liu, Jie; Hatakeyama, Masaomi; Yamasaki, Eri; von Mering, Christian; Shimizu-Inatsugi, Rie; Hayakawa, Takashi; Shimizu, Kentaro K.; Ushida, Kazunari	Can cyclone exposure explain behavioural and demographic variation among lemur species?	2020	10.1007/s00248-020-01515-8	Wos	NO	NO	Irrelevante	Irrelevant to the study objectives
Moura, A. C. de A.; Cavalcanti, L.; Leite-Filho, E.; Mesquita, D. O.; McConkey, K. R.	Can green iguanas compensate for vanishing seed dispersers in the Atlantic forest fragments of north-east Brazil?	2015	10.1111/jzo.12186	Wos	NO	NO	Irrelevante	Irrelevant to the study objectives
Boyle, Sarah A.; Smith, Andrew T.	Can landscape and species characteristics predict primate presence in forest fragments in the Brazilian Amazon?	2010	10.1016/j.biocon.2010.02.008	Wos	NO	NO	Primates	Irrelevant to the study objectives
Saldívar-Burrola, Laura L. (57909898200); Martínez-Ruíz, Marisela (57190495227); Arroyo-Rodríguez, Víctor (56002716800); Villalobos, Fabricio (35794608400); Dias, Pedro A. D. (15724828000); López-Barrera, Fabiola (6602308024); Arasa-Gisbert, Ricard (57200815979)	Can secondary forests mitigate the negative effect of old-growth forest loss on biodiversity? A landscape-scale assessment of two endangered primates	2022	10.1007/s10980-022-01532-7	Scopus	NO	NO	Irrelevante	Irrelevant to the study objectives
Giaxi, Paraskevi; Gourounti, Claire K.; Vivilaki, Victoria G.; Metallinou, Dimitra K.; Zdanis, Panagiotis; Galanos, Antonis A.; Lykeridou, Aikaterini	Can the Day of the Week and the Time of Birth Predict the Mode of Delivery According to Robson Classification?	2023	10.3390/healthcare11152158	Scopus	NO	NO	Irrelevante	Irrelevant to the study objectives
Rojas, Ines Azofeifa (57976168800); Gregory, Tremaine (55964119400)	Canopy bridges: Preventing and mitigating anthropogenic impacts on mantled howler monkeys (Alouatta palliata palliata) in Costa Rica	2022	10.1163/14219980-20211006	Scopus	NO	NO	Habla de Alouatta	Irrelevant to the study objectives
Rojas, Ines Azofeifa; Gregory, Tremaine	Canopy bridges: preventing and mitigating anthropogenic impacts on mantled howler monkeys (Alouatta palliata palliata) in Costa Rica	2022	10.1163/14219980-20211006	Wos	NO	NO	Irrelevante	Irrelevant to the study objectives
Santana, AV de; Farina, R. K.; Raguse-Quadros, M.	Capítulo 12 Mamíferos do Butiazal			Google scholar	NO	NO	Irrelevante	Irrelevant to the study objectives
CARAYA, A.; QUE, O.	CAPÍTULO XIV			Google scholar	NO	NO	Irrelevante	Irrelevant to the study objectives
Dias, Pedro A. D.; Montero Dominguez, Irma L.; Rangel Negrin, Ariadna	Captivity and Animal Microbiomes: Potential Roles of Microbiota for Influencing Animal Conservation	2020	10.1002/ajpa.24035	Wos	NO	NO	Irrelevante	Irrelevant to the study objectives
Santos de Abreu, Filipe Vieira; dos Santos, Edmilson; Gomes, Marcelo Quintela; Vargas, Waldemir Paixao; de Oliveira Passos, Pedro Henrique; Nunes e Silva, Charles; Araujo, Pollyanna Cardoso; Pires, Jeferson Rocha; Martins Romano, Alessandro Pecego; Teixeira, Danilo Simonini; Lourenco-de-Oliveira, Ricardo	Capture of Alouatta guariba clamitans for the surveillance of sylvatic yellow fever and zoonotic malaria: Which is the best strategy in the tropical Atlantic Forest?	2019	10.1002/ajp.23000	Wos	NO	NO	Alouatta	Irrelevant to the study objectives
West, Annie G.; Digby, Andrew P.; Santure, Anna W.; Guhlin, Joseph; Dearden, Peter K.; Taylor, Michael W.; Urban, Lara	Capturing species-wide diversity of the gut microbiota and its relationship with genomic variation in the critically endangered kākāpō	2023	10.1111/mec.16999	Scopus	NO	NO	Irrelevante	Irrelevant to the study objectives
Anderson, James R.; Visalberghi, Elisabetta M.; Manciocco, Arianna	Capuchin monkeys	2024	10.1002/9781119555278.ch38	Scopus	NO	NO	Irrelevante	Irrelevant to the study objectives
Schaden, E.	Caracteres específicos da cultura Mbüá-guaraní: subsídios e sugestões para um estudo	1963		Google scholar	NO	NO	Irrelevante	Irrelevant to the study objectives
Castro, P. M. G.; Gomez…, A. B.	Características bioecológicas das espécies de peixes constantes na represa de Três Irmãos (Baixo Tietê, SP)	2013		Google scholar	NO	NO	Irrelevante	Irrelevant to the study objectives
Metzger, J. P.; Alves, L. F.; Pardini, R.; Dixo…, M.	Características ecológicas e implicações para a conservação da Reserva Florestal do Morro Grande	2006		Google scholar	NO	NO	Irrelevante	Irrelevant to the study objectives
Lima, L. L. C.; Oliveira, J. P. S.; Silva…, L. E. B.	Características gerais dos anfíbios anuros e sua biodiversidade	2019		Google scholar	NO	NO	Irrelevante	Irrelevant to the study objectives
Petroni, L. M.	Caracterização da área de uso e dieta do mono-carvoeiro (Brachyteles arachnoides, Cebidae-Primates) na Mata Atlântica, Serra de Paranapiacaba, SP.	2000		Google scholar	NO	NO	Irrelevante	Irrelevant to the study objectives
Dantas, AKBP	Caracterização da paisagem de Sapajus flavius (Primates, Cebidae) e Alouatta belzebul (Primates, Atelidae) na Mata Atlântica nordestina	2016		Google scholar	NO	NO	Irrelevante	Irrelevant to the study objectives
Barbosa, L. V.; Soares, ACGM; Cruz…, K. V.	Caracterização da violência sexual em criança no município de Aracaju/SE	2013		Google scholar	NO	NO	Irrelevante	Irrelevant to the study objectives
Ribeiro, C. V.; Vale, CA do; Andriolo…, A.	Caracterização das interações entre sagüis (Callithrix penicillata) e humanos	2018		Google scholar	NO	NO	Irrelevante	Irrelevant to the study objectives
Siviero, M. C. B.	Caracterização de micro-habitats do guaxinim (Procyon cancrivorus) em remanescentes de vegetação na região de Campinas, São Paulo (Mammalia: Carnivora)	2012		Google scholar	NO	NO	Irrelevante	Irrelevant to the study objectives
Araújo, RT de; Bernardino…, J.	Caracterização e análise dos fragmentos de vegetação natural da microbacia hidrográfica da Cachoeirinha, Santa Cruz da Conceição, Estado de São Paulo	2008		Google scholar	NO	NO	Irrelevante	Irrelevant to the study objectives
Inglêz, A. P. D.	Caracterização genética de Alouatta caraya (Primates, Atelidae) utilizando marcadores heterólogos do tipo microssatélites	2006		Google scholar	NO	NO	Irrelevante	Irrelevant to the study objectives
Feitosa, F. T.	Caracterização histológica do estômago das espécies Hoplias malabaricus Bloch, 1974 (Characiformes: Erythrinidae) e Hoplosternum littorale Hancock, 1828 (Siluriformes: Callichthyidae): implicações ecológicas na alimentação de duas espécies de peixes de água doce	2023		Google scholar	NO	NO	Irrelevante	Irrelevant to the study objectives
Cerda, GR Nidasio de la	Caracterización de la dieta y su contribucion en el establecimiento de parametros de nutrientes sanguineos para el mono saraguate (Alouatta pigra) cautivo en el …	2002		Google scholar	NO	NO	Irrelevante	Irrelevant to the study objectives
Rosales-Meda, M. M.	Caracterización de la población del mono aullador (Alouatta palliata palliata) en el Refugio Nacional de Vida Silvestre Isla San Lucas, Costa Rica	2007		Google scholar	NO	NO	Irrelevante	Irrelevant to the study objectives
Macías, JH Alvarado	Caracterización de la población y descripción de los hábitos alimenticios del mono aullador, Alouatta seniculus (Linnaeus, 1766),(Primate: Atelidae) en un …	2013		Google scholar	NO	NO	Irrelevante	Irrelevant to the study objectives
Torres, O. M.; Leibovici, M.	Caracterización del cariotipo del mono aullador colorado Alouatta seniculus que habita en Colombia	2001		Google scholar	NO	NO	Irrelevante	Irrelevant to the study objectives
Pineda, KM Gutiérrez	Caracterización fitoquímica de la dieta del mono aullador Gun Gun (Aloutta Colbensis Trabeata) y su importancia en la interacción química planta-animal.	2019		Google scholar	NO	NO	Irrelevante	Irrelevant to the study objectives
Hazitai, Ahebota; Fei, Hanlan; Zhu, Changyue; Li, Ruxue; Zhang, Lixiang; Fan, Pengfei	Cardamom (Amomum tsaoko) agroforest is important habitat for skywalker hoolock gibbon (Hoolock tianxing) in Mt. Gaoligong, Yunnan, China	2024	10.1016/j.gecco.2024.e03129	Scopus	NO	NO	Irrelevante	Irrelevant to the study objectives
FOREST, CA	Carolina Gómez-Posada, Jesús Martínez, 3, Paula Giraldo, 4 and Gustavo H. Kattan	2007		Google scholar	NO	NO	Irrelevante	Irrelevant to the study objectives
GALERÍA, ENFDEB DE; MARTÍN, SAN	CARRERA DE BIOLOGÍA	2005		Google scholar	NO	NO	Irrelevante	Irrelevant to the study objectives
Behie, Alison M.; Kutz, Susan; Pavelka, Mary S.	Cascading Effects of Climate Change: Do Hurricane-damaged Forests Increase Risk of Exposure to Parasites?	2014	10.1111/btp.12072	Wos	NO	NO	Irrelevante	Irrelevant to the study objectives
Serio-Silva, J. C.; Olguin, E. J.; Garcia-Feria…, L.	Cascading impacts of anthropogenically driven habitat loss: deforestation, flooding, and possible lead poisoning in howler monkeys (Alouatta pigra)	2015		Google scholar	NO	NO	Irrelevante	Irrelevant to the study objectives
Natal, A. C. C.	Casuística de primatas de vida livre eletrocutados atendidos pelo Núcleo de Conservação e Reabilitação de Animais Silvestres (Preservas)/UFRGS entre 2015 e …	2021		Google scholar	NO	NO	Irrelevante	Irrelevant to the study objectives
Deane, Andrew S.; Russo, Gabrielle A.; Muchlinski, Magdalena N.; Organ, Jason M.	Caudal Vertebral Body Articular Surface Morphology Correlates With Functional Tail Use in Anthropoid Primates	2014	10.1002/jmor.20304	Wos	NO	NO	Primates	Irrelevant to the study objectives
Ehlers, Luiza P. (57204547515); Slaviero, Mônica (57194217296); Bianchi, Matheus V. (55389664000); de Mello, Lauren S. (57204361492); De Lorenzo, Cíntia (57126956600); Surita, Lívia E. (57202402416); Alievi, Marcelo M. (6506289913); Driemeier, David (35608605300); Pavarini, Saulo P. (24401846500); Sonne, Luciana (23101585200)	Causes of death in neotropical primates in Rio Grande do Sul State, Southern Brazil	2022	10.1111/jmp.12557	Scopus	NO	NO	Irrelevante	Irrelevant to the study objectives
Carvajal, P. G. M.	Censo preliminar de primates en la Reserva Natural Chucantí, provincia de Darién, República de Panamá	2012		Google scholar	NO	NO	Primates	Irrelevant to the study objectives
FRANCO, ES; HORIZONTE, B.	CENTRO UNIVERSITÁRIO METODISTA IZABELA HENDRIX			Google scholar	NO	NO	Irrelevante	Irrelevant to the study objectives
Tranquilim, Marcos V.; Cardoso, Guilherme S.; Heckler, Marta C. T.; Teixeira, Carlos R.; Lopes, Raimundo S.; Takahira, Regina K.; Resende, Luiz A. L.; Amorim, Rogerio M.	Cerebrospinal fluid analysis of the howler monkey (Alouatta guariba)	2013	10.1590/S0100-736X2013001200012	Wos	NO	NO	Alouatta	Irrelevant to the study objectives
Pal, Arijit; Kumara, Honnavalli N.; Velankar, Avadhoot D.; Mishra, Partha Sarathi; Singh, Mewa	Changes in behaviour following a `rank changeover by challenge' in the Nicobar long-tailed macaque (Macaca fascicularis umbrosus)	2019	10.18520/cs/v117/i4/672-682	Wos	NO	NO	Irrelevante	Irrelevant to the study objectives
Robira, Benjamin; Benhamou, Simon; Obeki Bayanga, Erlich; Breuer, Thomas; Masi, Shelly	Changes in movement patterns in relation to sun conditions and spatial scales in wild western gorillas	2024	10.1007/s10071-024-01871-9	Scopus	NO	NO	Irrelevante	Irrelevant to the study objectives
Pearce, Colleen S.; Bukovsky, Danielle L.; Douchant, Katya; Katoch, Abhay; Greenlaw, Jill; Gale, Daniel J.; Nashed, Joseph Y.; Brien, Donald C.; Kuhlmeier, Valerie A.; Sabbagh, Mark Alan	Changes in social environment impact primate gut microbiota composition	2024	10.1186/s42523-024-00355-y	Scopus	NO	NO	Irrelevante	Irrelevant to the study objectives
Zhang, Peixian; Zhao, Chengzhang; Huang, Chenglu; Li, Geyang; Wu, Xianshi; Wang, Suhong; Liu, Dingyue	Changes in Soil Organic Carbon Content Under Different Inundation Gradients in Peat Bogs on the China's Qinghai-Tibet Plateau	2023	10.1007/s13157-023-01755-7	Scopus	NO	NO	Irrelevante	Irrelevant to the study objectives
Campos, Renata C.; Hernandez, Malva I. M.	Changes in the dynamics of functional groups in communities of dung beetles in Atlantic forest fragments adjacent to transgenic maize crops	2015	10.1016/j.ecolind.2014.09.043	Wos	NO	NO	Irrelevante	Irrelevant to the study objectives
Martinez, Mariela Florencia; Kowalewski, Martin M.; Giuliani, Magali Gabriela; Acardi, Soraya Alejandra; Salomon, Oscar Daniel	CHANGES IN VEGETATION AT SMALL LANDSCAPE SCALES AND CAPTIVITY ALTER THE GUT MICROBIOTA OF BLACK HOWLER MONKEYS (Alouatta pigra: Atelidae)	2020	10.1016/j.actatropica.2020.105534	Wos	NO	NO	Habla de Alouatta	Irrelevant to the study objectives
García-Feria, Luis Manuel (40261489300); Aguilar-Faisal, Leopoldo (35728377100); Pastor-Nieto, Rosalía (8546722400); Serio-Silva, Juan Carlos (6602895714)	CHANGES IN VEGETATION AT SMALL LANDSCAPE SCALES AND CAPTIVITY ALTER THE GUT MICROBIOTA OF BLACK HOWLER MONKEYS (Alouatta pigra: Atelidae); [Cambios en la vegetación a pequeñas escalas de paisaje y el cautiverio alteran la microbiota intestinal de los monos aulladores negros (Alouatta pigra: Atelidae)]	2023	10.15446/abc.v28n1.93450	Scopus	NO	NO	Habla de Alouatta	Irrelevant to the study objectives
Molina, Eduardo; Enrique Leon, Tomas; Armenteras, Dolors	Characteristics of natural salt licks located in the Colombian Amazon foothills	2014	10.1007/s10653-013-9523-1	Wos	NO	NO	Irrelevante	Irrelevant to the study objectives
Jin, Yuqin; Meng, Shunlong; Xu, Huimin; Song, Chao; Fan, Liming Min; Qiu, Liping; Li, Dandan	Characteristics of Water Environment and Intestinal Microbial Community of Largemouth Bass (Micropterus salmoides) Cultured Under Biofloc Model	2024	10.3390/microorganisms12112158	Scopus	NO	NO	Irrelevante	Irrelevant to the study objectives
Rubio Vargas, Carina Linda; Cerón Cancharis, Zoila Lasmit; Heymann, Eckhard W.	Characterization of forest fragments occupied by the critically endangered and endemic San Martín titi monkey (Plecturocebus oenanthe)	2024	10.3389/fcosc.2024.1401517	Scopus	NO	NO	Irrelevante	Irrelevant to the study objectives
Deng, Yue; Wu, Wenxian; Huang, Xiaoqing Qin; Yang, Xiaoxiang; Yu, Yaoyin; Zhang, Zhongmei; Hu, Zijin; Zhou, Xiquan; Zhou, Kang; Liu, Yong	Characterization of rhizosphere bacterial communities in oilseed rape cultivars with different susceptibility to Plasmodiophora brassicae infection	2024	10.3389/fpls.2024.1496770	Scopus	NO	NO	Irrelevante	Irrelevant to the study objectives
Do Nascimento, Leandro A.; Perez-Granados, Cristian; Beard, Karen H.	Characterization of the Gut Microbiome and Resistomes of Wild and Zoo-Captive Macaques	2021	10.3390/d13110566	Wos	NO	NO	Irrelevante	Irrelevant to the study objectives
Desbiez, A. L. J.; Borges, P. A. L.; Medri, ÍM	Chasing behavior in yellow armadillos, Euphractus sexcinctus, in the Brazilian Pantanal	2006		Google scholar	NO	NO	Irrelevante	Irrelevant to the study objectives
Jones, C. B.	Chest circumference differs by habitat in Costa Rican mantled howler monkeys: Implications for resource allocation and conservation	2003		Google scholar	NO	NO	Irrelevante	Irrelevant to the study objectives
Zhang, Yu; Yin, Qiuxia; Guo, Lingling; Guo, Jiayi; Chen, Yuanhui; Li, Mingtang	Chicken manure-derived biochar enhanced the potential of Comamonas testosteroni ZG2 to remediate Cd contaminated soil	2024	10.1007/s10653-024-01956-x	Scopus	NO	NO	Irrelevante	Irrelevant to the study objectives
Xavier, Dêverton Plácido; Abreu, Filipa; Souto, Antonio S.; Schiel, Nicola	Choosing the best way: how wild common marmosets travel to efficiently exploit resources	2024	10.1007/s10071-024-01864-8	Scopus	NO	NO	Irrelevante	Irrelevant to the study objectives
Meireles, Luiza Karina Gonçalves; Miquilini, Letícia; Brito, Felipe André Costa; Rodrigues, Anderson Raiol; Henriques, Leonardo Dutra; Hauzman, Einat; Bonci, Daniela Maria Oliveira; Costa, Marcelo Fernandes Da; de Faria Galvão, Olavo F.; Ventura, Dora Fix	Chromatic discrimination in fixed saturation levels from tufted capuchin monkeys with different color vision genotypes	2024	10.1007/s00359-023-01644-8	Scopus	NO	NO	Irrelevante	Irrelevant to the study objectives
Zaini, Syamira Syazuana; Mohd Yusoff, Amal Amyrun; Chan, Wei Yee	Chromobacterium violaceum Infection in a Domestic Shorthaired Cat with Dog Bite Wounds	2024	10.47836/pjtas.47.1.09	Scopus	NO	NO	Irrelevante	Irrelevant to the study objectives
Baldi, Mario; Morales, Juan A.; Hernandez, Giovanna; Jimenez, Mauricio; Alfaro, Alejandro; Barquero-Calvo, Elias	Chromobacterium violaceum Infection in a Free-ranging Howler Monkey in Costa Rica	2010	10.7589/0090-3558-46.1.306	Wos	NO	NO	Alouatta	Irrelevant to the study objectives
Anacleto, TC da Silveira	Cingulata e Pilosa	2023		Google scholar	NO	NO	Irrelevante	Irrelevant to the study objectives
Nery, M. S.; Pereira, R. P.; Tabacow, F. P.; Melo…, F. R.	Citizen science for monitoring primates in the Brazilian Atlantic Forest: preliminary results from a critical conservation tool	2021		Google scholar	NO	NO	Primates	Irrelevant to the study objectives
Franquesa-Soler, Montserrat (57196392896); Spaan, Denise (57034221200); Hernández-Jaramillo, Alma (57210605499); Andresen, Ellen (7005518830)	Citizen’s Perceptions of Urban Black Howler Monkeys (Alouatta pigra) in the City of Palenque (Mexico): A Case Study to Aid Policy Decisions	2023	10.1007/s10764-022-00339-2	Scopus	NO	NO	Habla de Alouatta	Irrelevant to the study objectives
Brum, Fernanda T.; Debastiani, Vanderlei J.; Loyola, Rafael; Duarte, Leandro D. S.	Clade-specific impacts of human land use on primates	2014	10.1016/j.ncon.2014.09.009	Wos	NO	NO	Primates	Irrelevant to the study objectives
De Oliveira, Tadeu G.; Lima, Breno Campelo; Fox-Rosales, Lester Alexander	Claws and Fangs: Carnivore Abundance and the Conservation Importance of Amazonia	2024	10.1007/978-3-031-43071-8_5	Scopus	NO	NO	Irrelevante	Irrelevant to the study objectives
de Oliveira, Jéssica Vargas; Vasquez, Vagner Lacerda; Beltrão-Mendes, Raone; Pinto, Míriam Plaza	Climate change effects on the distribution of yellow-breasted capuchin monkey (Sapajus xanthosternos (Wied-Neuwied, 1826))	2023	10.1002/ajp.23557	Scopus	NO	NO	Irrelevante	Irrelevant to the study objectives
Rossi, Marceli Joele; Fermoseli, Andre Fernando; Hirano, Zelinda Maria Braga; dos Santos, Wagner Ferreira	Clinical and pathological aspects of first report ofTunga penetransinfestation on southern brown howler monkey (Alouatta guariba clamitans) in Rio Grande do Sul, Brazil	2020	10.1007/s10329-019-00779-0	Wos	NO	NO	Habla de Alouatta	Irrelevant to the study objectives
Dias, Pedro Americo D.; Rangel-Negrin, Ariadna; Vea, Joaquim J.; Canales-Espinosa, Domingo	Coalitions and male-male behavior in Alouatta palliata	2010	10.1007/s10329-009-0170-1	Wos	NO	NO	Alouatta	Irrelevant to the study objectives
Marques, R. V.; Fabián, M. E.	Coexistência temporal de grupos tróficos de mamíferos de médio e grande porte em área de Mata Atlântica de altitude	2013		Google scholar	NO	NO	Irrelevante	Irrelevant to the study objectives
de Guinea, Miguel (57200584199); Estrada, Alejandro (7004287493); Nekaris, K. Anne-Isola (6603467721); van Belle, Sarie (7005246266)	Cognitive maps in the wild: Revealing the use of metric information in black howler monkey route navigation	2021	10.1242/JEB.242430	Scopus	YES	YES	Habla de Alouatta	Included
Cony, F. G.; Cecco, B. S.; Lorenzett…, M. P.	Colite por Escherichia coli em um bugio-ruivo (Alouatta guariba clamitans)	2019		Google scholar	NO	NO	Irrelevante	Irrelevant to the study objectives
Van Belle, Sarie; Estrada, Alejandro; Garber, Paul A.	Collective group movement and leadership in wild black howler monkeys (Alouatta pigra)	2013	10.1007/s00265-012-1421-5	Wos	YES	NO	Alouatta	Insufficient sampling effort
Gegenfurtner, Karl R.; Weiss, David; Bloj, Marina G.	Color constancy in real-world settings	2024	10.1167/JOV.24.2.12	Scopus	NO	NO	Irrelevante	Irrelevant to the study objectives
AraUJo, AONC; Didonet, J. J.; Araújo…, C. S.	Color vision in the black howler monkey (Alouatta caraya)	2008		Google scholar	NO	NO	Irrelevante	Irrelevant to the study objectives
Matsushita, Yuka; Oota, Hiroki; Welker, Barbara J.; Pavelka, Mary S.; Kawamura, Shoji	Color Vision Variation as Evidenced by Hybrid L/M Opsin Genes in Wild Populations of Trichromatic Alouatta New World Monkeys	2014	10.1007/s10764-013-9705-9	Wos	NO	NO	Alouatta	Irrelevant to the study objectives
Santos de Abreu, Filipe Vieira; Delatorre, Edson; Cunha dos Santos, Alexandre Araujo; Ferreira-de-Brito, Anielly; de Castro, Marcia Goncalves; Ribeiro, Ieda Pereira; Furtado, Nathalia Dias; Vargas, Waldemir Paixao; Ribeiro, Mario Sergio; Meneguete, Patricia; Bonaldo, Myrna Cristina; Bello, Gonzalo; Lourenco-de-Oliveira, Ricardo	Combination of surveillance tools reveals that Yellow Fever virus can remain in the same Atlantic Forest area at least for three transmission seasons	2019	10.1590/0074-02760190076	Wos	NO	NO	Irrelevante	Irrelevant to the study objectives
Lopes, Gabriel S.R.; Cassano, C. R.; Mureb, Laila Santim; Miranda, Flavia Regina; Cruz-Neto, Ariovaldo Pereira; Giné, Gastón Andrés Fernandez	Combined effect of ambient temperature and solar radiation on maned sloths' behaviour and detectability	2023	10.1111/aec.13377	Google scholar	NO	NO	Irrelevante	Irrelevant to the study objectives
Lima, L. F. P.; Oliveira, CL de; Leite, M. E.	COMIDAS DE SANTO E QUIZILAS:: reflexões sobre as práticas alimentares de um povo de terreiro	2022		Google scholar	NO	NO	Irrelevante	Irrelevant to the study objectives
Lautenschlager, Laís; Souza, Yuri Pereira D.M.; Villar, Nacho; Galetti, Mauro; Feeley, Kenneth James	Communal tapir latrines are foraging sites for tropical forest vertebrates	2024	10.1016/j.gecco.2024.e02950	Google scholar	NO	NO	Irrelevante	Irrelevant to the study objectives
Agostini, Ilaria; Elias Velazco, Santiago Jose; Ariel Insaurralde, Juan; Pave, Romina; Holzmann, Ingrid; Fernandez-Duque, Eduardo; Paula Tujague, Maria; Peker, Silvana; Kowalewski, Martin M.; Santiago Di Bitetti, Mario	Community participatory action to build a canopy bridge for wild black and gold howler monkeys (Alouatta caraya) in northern Argentina	2022	10.3390/d14110982	Wos	NO	NO	Habla de Alouatta	Irrelevant to the study objectives
Supartono, Toto; Hendrayana, Yayan; Pasha, Listi Surenra; Kosasih, Dede	Community Perceptions and Attitudes Towards Leaf-Eating Monkeys Entering Cultivation Areas in Kuningan Regency, Indonesia	2024		Scopus	NO	NO	Irrelevante	Irrelevant to the study objectives
Wu, Zhihua; Li, Songyuan; Wang, Xuehan; Liu, Huirong	Community structure and diversity of myxobacteria in soils from Inner Mongolia, China	2024	10.3389/fmicb.2024.1501573	Scopus	NO	NO	Irrelevante	Irrelevant to the study objectives
Ludwig, G.; Aguiar, L. M.; Svoboda…, W. K.	Comparação da dieta de Alouatta caraya (Primates: Atelidae) em mata ciliar insular e continental na região do Alto rio Paraná, Sul do Brasil	2008		Google scholar	YES	YES	Alouatta	Included
Bôlla, D. A. S.	Comparação da dieta de Artibeus lituratus (Olfers, 1818) E Sturnira lilium (É. Geoffroy St. Hilaire, 1810) em três regiões fitogeográficas no sul do Brasil	2022		Google scholar	NO	NO	Irrelevante	Irrelevant to the study objectives
Fagundes, N.	Comparação de dois Protocolos de sedação em Bugio-Ruivo (Alouatta Guariba Clamitans)	2018		Google scholar	NO	NO	Irrelevante	Irrelevant to the study objectives
SOFFIATI, FL	Comparação entre dois protocolos anestésicos para contenção química de saguis híbridos Callithrix sp.	2016		Google scholar	NO	NO	Irrelevante	Irrelevant to the study objectives
Cruz, JE Reynoso	Comparación de dos métodos para el estudio de la alimentación en monos aulladores de manto (Alouatta palliata)	2014		Google scholar	NO	NO	Irrelevante	Irrelevant to the study objectives
Obregón, MJ Ramos	Comparación de la cantidad y el tipo de semillas dispersadas por Cebus apella y Alouatta seniculus en un bosque fragmentado, San Martín, Meta	2007		Google scholar	NO	NO	Irrelevante	Irrelevant to the study objectives
Arroyo-Rodríguez, V.; Mandujano, S.	Comparación de la estructura vegetal entre fragmentos desocupados y ocupados por Alouatta palliata mexicana en el sureste de México	2003		Google scholar	NO	NO	Irrelevante	Irrelevant to the study objectives
Hernández, JC Andrade	Comparación de los requerimientos de espacio de Alouatta seniculus en fragmentos con diferente intensidad de aprovechamiento de Guadua en el Quindio	2014		Google scholar	YES	NO	Alouatta	Irrelevant to the study objectives
Florez, CA López	Comparación del comportamiento de dos grupos de monos aulladores rojos (Alouatta seniculus) en un bosque montano, zona veredal" La Cristalina" del municipio …	2022		Google scholar	NO	NO	Irrelevante	Irrelevant to the study objectives
Layola, G. O.	Comparativa entre les vocalitzacions de llarga distància d'alouatta palliata entre poblacions de costa rica i dels tuxtla mexicans	2017		Google scholar	NO	NO	Irrelevante	Irrelevant to the study objectives
Jia, Ting; Zhang, Wei; Cao, Lijuan; Zhu, Wanglong; Fan, Lixian	Comparative analysis of energy homeostasis regulation at different altitudes in Hengduan Mountain of red-backed vole, Eothenomys miletus, during high-fat diet acclimation: examining gut microbial and physiological interactions	2024	10.3389/fmicb.2024.1434346	Google scholar	NO	NO	Irrelevante	Irrelevant to the study objectives
Muhammad, Raza; Klomkliew, Pavit; Chanchaem, Prangwalai; Sawaswong, Vorthon; Kaikaew, Titiporn; Payungporn, Sunchai; Malaivijitnond, Suchinda	Comparative analysis of gut microbiota between common (Macaca fascicularis fascicularis) and Burmese (M. f. aurea) long-tailed macaques in different habitats	2023	10.1038/s41598-023-42220-z	Scopus	NO	NO	Irrelevante	Irrelevant to the study objectives
Huang, Xiaolong; Li, Haibo; Zhang, Lan; Zhang, Xu; Cheng, Shaochuan; Yan, Yuying; Yang, Wei; Meng, Bingshun; Wang, Zuobo; Zhao, Juanjuan	Comparative Analysis of Gut Microbiota Between Wild and Captive Guizhou Snub-Nosed Monkey (Rhinopithecus brelichi)	2024	10.1002/ece3.70690	Scopus	NO	NO	Irrelevante	Irrelevant to the study objectives
Shrestha, Smriti; Sharma, Shailendra; Kyes, Randall C.; Khanal, Laxman	Comparative analysis of mother–infant interactions between free-ranging and captive rhesus macaques in Kathmandu, Nepal	2024	10.31893/jabb.2024011	Google scholar	NO	NO	Irrelevante	Irrelevant to the study objectives
Gerhardt, Patricia; Begall, Sabine; Frädrich, Caroline; Renko, Kostja; Hildebrandt, Thomas Bernd; Holtze, Susanne; Heinrich, Alexandra; Sahm, Arne; Meçi, Xheni; Köhrle, Josef	Comparative analysis of thyroid hormone systems in rodents with subterranean lifestyle	2023	10.1038/s41598-023-30179-w	Scopus	NO	NO	Irrelevante	Irrelevant to the study objectives
Klass, Keren; Van Belle, Sarie; Campos-Villanueva, Alvaro; Malabet, Fernando Mercado; Estrada, Alejandro	Comparative Behavior of the White-faced Capuchin ( Cebus imitator) in Response to Deceased Conspecific and Non-Conspecific Infants	2020	10.7717/peerj.9694	Wos	NO	NO	Irrelevante	Irrelevant to the study objectives
Mora, J. M.; Carrillo, J. F. P.; Carrillo, L.; López, L. I.	Comparative behavior of the white-faced capuchin (Cebus imitator) in response to deceased conspecific and non-conspecific infants	2024		Google scholar	NO	NO	Irrelevante	Irrelevant to the study objectives
Jesus, Anamélia de Souza (57031589400); El Bizri, Hani R. (55939332500); Fa, Julia E. (7003936013); Valsecchi, João (35316189900); Rabelo, Rafael Magalhães (56019012600); Mayor, Pedro (7003985772)	Comparative gastrointestinal organ lengths among Amazonian primates (Primates: Platyrrhini)	2023	10.1002/ajpa.24751	Scopus	NO	NO	Irrelevante	Irrelevant to the study objectives
la Salles, Ana Y.F.; de Andrade, Jéssica Kária; de Souza, Joyce Galvão; Freitas, Kelvis De B.; Carreiro, Artur Da Nóbrega; Veloso, Edson V.L.; Rocha, Ediane Freitas; Klem, Marcius A.P.; Mendonça, Fábio T.M.; de Menezes, Danilo José Ayres	Comparative morphofunctional analysis of axial skeleton excluding the skull of primates based on the anatomical, radiographic, and tomographic description of the black-striped capuchin (Sapajus libidinosus Spix, 1823)	2023	10.1002/ajp.23522	Scopus	NO	NO	Irrelevante	Irrelevant to the study objectives
Fernández, J.; Ponzio, M. F.; Cantarelli, V. I.; Clennon…, J. A.	Comparative Stress Response of Black and Gold Howler Monkey (Alouatta caraya) in Urban and Rural Environments of Northern Argentina	2021		Google scholar	YES	NO	Alouatta	Irrelevant to the study objectives
Nitta, Cayo Y.; Silva, Luana C. S.; Miglino, Maria A.; Ambrosio, Carlos E.; Bombonato, Pedro P.; Rici, Rose E. G.	Comparative ultrastructure of the tongue of black-tufted-ear-marmoset (Callithrix penicillata) and black-howler-monkey (Alouatta caraya) in different age groups	2013	10.1590/S0100-736X2013001300013	Wos	NO	NO	Alouatta	Irrelevant to the study objectives
Jesus, A. S.; Cruz, A. N.; Valsecchi…, J.	Comparing diet, seed size and richness in fruit ingested by red howler monkeys (Alouatta juara) in two habitat types in Central Amazonia	2023		Google scholar	YES	NO		Irrelevant to the study objectives
Simmons, Sierra; Bolt, Laura M.	COMPARING SOCIAL ACTIVITY BUDGETS BETWEEN FREE-RANGING WHITE-FACED CAPUCHINS (CEBUS CAPUCINUS) AND MANTLED HOWLER MONKEYS (ALOUATTA PALLIATA) IN NORTHEASTERN COSTA RICA	2022		Wos	NO	NO	Alouatta	Irrelevant to the study objectives
Liu, Xuanzhen; Yu, Jianqiu; Huan, Zongjin; Xu, Mei; Song, Ting; Yang, Ruilin; Zhu, Wei; Jiang, Jianping	Comparing the gut microbiota of Sichuan golden monkeys across multiple captive and wild settings: roles of anthropogenic activities and host factors	2024	10.1186/s12864-024-10041-7	Scopus	NO	NO	Irrelevante	Irrelevant to the study objectives
Torosin, Nicole S.; Argibay, Hernan; Webster, Timothy H.; Corneli, Patrice Showers; Knapp, Leslie A.	Comparing the selective landscape of TLR7 and TLR8 across primates reveals unique sites under positive selection in Alouatta	2020	10.1016/j.ympev.2020.106920	Wos	NO	NO	Alouatta	Irrelevant to the study objectives
de Vries, Dorien; Janiak, Mareike Cora; Batista, Romina; Boubli, Jean Philippe; Goodhead, I.; Ridgway, Emma; Boyer, Doug M.; Clair, Elizabeth St; Beck, Robin M.D.	Comparison of dental topography of marmosets and tamarins (Callitrichidae) to other platyrrhine primates using a novel freeware pipeline	2024	10.1007/s10914-024-09704-9	Scopus	NO	NO	Irrelevante	Irrelevant to the study objectives
Zhang, Zeming; Yao, Hongyu; Wu, Nan; Zhao, Lingling; Gu, Yiru; Wang, Yu; Wu, Hong; Zhao, Dapeng	Comparison of intestinal microbiota of golden-headed lion tamarins, golden-handed tamarins and cotton-headed tamarins under the same captive environment; 同一笼养生境下金头狮面狨猴、赤掌柽柳猴和棉顶狨猴肠道菌群比较	2023	10.16829/j.slxb.150739	Scopus	NO	NO	Irrelevante	Irrelevant to the study objectives
Liu, Shuai; Zhang, Dexu; Zhang, An'an; Li, Zhe; Long, Wenxing; Zang, Runguo; Zhang, Zhidong; Chen, Yuan; Feng, Guang; Chen, Yukai	Comparison of Plant Species Diversity between the Existing Natural Forest Habitat of Hainan Gibbon’s and the Potential Habitat in Pine Forest; 海南长臂猿现有天然林栖息地与松树林潜在栖息地的植物物种多样性比较	2023	10.11707/j.1001-7488.LYKX20220331	Scopus	NO	NO	Irrelevante	Irrelevant to the study objectives
Ludwig, G.; Aguiar, L. M.; Svoboda…, W. K.	Comparison of the diet of Alouatta caraya (Primates: Atelidae) between a riparian island and mainland on the Upper Parana River, southern Brazil	2008		Google scholar	YES	YES	Alouatta	Included
Piastolov, Semen V.; Volodin, Ilya A.; Vasilieva, Nina Yu; Khrushchova, Anastasia; Shekarova, Olga N.; Volodina, Elena V.	Comparison of ultrasonic isolation calls of pure-breeding and interspecies hybrid Phodopus dwarf hamster pups	2023	10.1016/j.beproc.2023.104917	Scopus	NO	NO	Irrelevante	Irrelevant to the study objectives
JUNIOR, HV; GIAMAS, MTD	COMPILAÇÃO DAS PRINCIPAIS NORMAS DE PESCA PARA O ESTADO DE SÃO PAULO	2013		Google scholar	NO	NO	Irrelevante	Irrelevant to the study objectives
Molin, A. Dal; Soares, E. D. G.; Schmitz…, H. J.	Comportamento	2018		Google scholar	NO	NO	Irrelevante	Irrelevant to the study objectives
Calegaro-Marques, C.	Comportamento agressivo em um grupo de bugios-pretos, Alouatta caraya			Google scholar	NO	NO	Irrelevante	Irrelevant to the study objectives
Tognon, F. R.; Santos, W. F.	Comportamento alimentar de um grupo de bugios-pretos (Alouatta caraya, Humboldt, 1812-Primates, Atelidae) em um fragmento de mata no Município de …	2007		Google scholar	YES	NO	Alouatta	Irrelevant to the study objectives
Silveira, G. A. F.; Castro, CSS de	Comportamento alimentar do Callithrix jacchus (Linnaeus,[1758])(Primates: Callitrichidae) em um fragmento de Floresta Atlântica no nordeste, Brasil			Google scholar	NO	NO	Irrelevante	Irrelevant to the study objectives
Nicolaevsky, B.; Mendes, S. L.	Comportamento alimentar do sagüi-da-cara-branca, Callithrix geoffroyi (É. Geoffroy in Humboldt, 1812)(Primates, Callitrichidae), em ambiente urbano	2011		Google scholar	NO	NO	Irrelevante	Irrelevant to the study objectives
Mauro, P. I.; Wright, B.	Comportamento alimentar e propriedades fÃsicas dos alimentos consumidos por macacos-prego (Sapajus nigritus), no Parque Estadual Carlos Botelho, SP			Google scholar	NO	NO	Irrelevante	Irrelevant to the study objectives
Garcia, V. L. A.	Comportamento alimentar, padrão de atividades e uso do espaço por Alouatta fusca (Primates, Platyrrhini) em um fragmento degradado de Floresta Atlântica no …	1996		Google scholar	YES	NO		Irrelevant to the study objectives
Ruiz, V. R. R.	Comportamento Animal			Google scholar	NO	NO	Irrelevante	Irrelevant to the study objectives
Machado, L. O. M.	Comportamento de Aratinga aurea no sudoeste de Minas Gerais, Brasil			Google scholar	NO	NO	Irrelevante	Irrelevant to the study objectives
Jimenez, JF Pulido	Comportamento de avestruzes (Struthio camelus domesticus) criados em sistemas de casais ou trios durante o descanso reprodutivo	2011		Google scholar	NO	NO	Irrelevante	Irrelevant to the study objectives
Oliveira, CÃ	Comportamento de brincadeira em micos-leÃµes-dourados (Leontopithecus rosalia Linnaeus, 1766): ontogenia, aspectos sociais e interaÃ § Ãµes interespecÃficas			Google scholar	NO	NO	Irrelevante	Irrelevant to the study objectives
Oliveira, A. B. M.	Comportamento de bugios (Alouatta clamitans Cabrera, 1940) na Ilha Grande, RJ	2011		Google scholar	YES	NO		Data not available
Gomes, D. F.	Comportamento de forrageio de saguis (Callithrix spp.) em cativeiro	2011		Google scholar	NO	NO	Irrelevante	Irrelevant to the study objectives
Camargo, M. R.	Comportamento de forrageio de um grupo de macacos-prego (Sapajus libidinosus) em área de visitação humana	2018		Google scholar	NO	NO	Irrelevante	Irrelevant to the study objectives
Ludwig, G.; Aguiar, L. M.; Rocha, V. J.	Comportamento de obtenção de Manihot esculenta Crantz (Euphorbiaceae), mandioca, por Cebus nigritus (Goldfuss)(Primates, Cebidae) como uma …	2006		Google scholar	NO	NO	Irrelevante	Irrelevant to the study objectives
Silva, B. de Almeida	Comportamento de um grupo isolado de muriqui-do-norte (Brachyteles hypoxanthus) no Espírito Santo	2008		Google scholar	NO	NO	Irrelevante	Irrelevant to the study objectives
Gonçalves, J. da Rosa; Marques, J. C. B.	Comportamento de um grupo suplementado de bugios-ruivos (Alouatta guariba clamitans) em uma paisagem urbanizada	2013		Google scholar	NO	NO	Supplemented	Irrelevant to the study objectives
Coelho, A. S.; Ruiz-Miranda…, C. R.	Comportamento do mico-leão-dourado (Leontopithecus rosalia, Linnaeus 1766) em relação à fragmentação do habitat	2008		Google scholar	NO	NO	Irrelevante	Irrelevant to the study objectives
Brito, L. J. M.	Comportamento e biologia reprodutiva de fêmea de lobo-guará (Chrysocyon brachyurus) sob cuidados humanos	2020		Google scholar	NO	NO	Irrelevante	Irrelevant to the study objectives
Queiroz, M. L.	Comportamento e ganho de peso de leitões na fase de creche com diferentes estratégias de enriquecimento ambiental	2022		Google scholar	NO	NO	Irrelevante	Irrelevant to the study objectives
Maciel, T. T.; Barbosa, B. C.; Paschoalini, M.	Comportamento incomum de Alouatta clamitans Cabrera, 1940 vistoriando ninho de ave	2016		Google scholar	NO	NO	Irrelevante	Irrelevant to the study objectives
Mulinari, J. P.	Comportamento ingestivo de equinos em pastagem de Cynodon sp	2015		Google scholar	NO	NO	Irrelevante	Irrelevant to the study objectives
Cunha, R. G. T.; Neves, W.	Comportamento posicional e uso de substrato de um grupo de bugios (Alouatta fusca Geoffroy, 1812-Primates: Atelidae) no Parque Estadual da Cantareira, SP	2000		Google scholar	NO	NO	Irrelevante	Irrelevant to the study objectives
SUBTROPICAL, F.	coMPoRTAMENTo PosTuRAL E Locomoro oe Alouaffa fusca clamitans (CABRERA, 1940) EM			Google scholar	NO	NO	Irrelevante	Irrelevant to the study objectives
Lara-Ruiz, P.; Srbek-Araujo, A. C.	Comportamento potencialmente reprodutivo da preguiça-comum, Bradypus variegatus (Xenarthra, Bradypodidae): observações de campo	2006		Google scholar	NO	NO	Irrelevante	Irrelevant to the study objectives
Tokuda, M.	Comportamento social de machos adultos de muriquis-do-norte (Brachyteles hypoxanthus) num grupo misto e numa unidade de machos, na estaÃ § Ã£ o biolÃ³gica …	2007		Google scholar	NO	NO	Irrelevante	Irrelevant to the study objectives
Fermoseli, A. F. O.; Santos, W. F.	Comportamento social e resposta hormonal: hierarquia e estresse em um grupo de bugio-pretos (Alouatta caraya) de uma ilha de mata urbana em Ribeirão Preto/SP	2010		Google scholar	YES	NO	MAYBE	Data not available
Almeida, MFR de	Comportamento social em Gorilas (Gorilla gorilla gorilla): o padrão de actividades diárias e as preferências espaciais	2012		Google scholar	NO	NO	Irrelevante	Irrelevant to the study objectives
Santana, M. M.	Comportamento, dieta e uso do espaço em um grupo de guigó-de-coimbra (Callicebus coimbrai Kobayashi &Langguth 1999) no RVS Mata do Junco Capela-SE	2012		Google scholar	NO	NO	Irrelevante	Irrelevant to the study objectives
Dalmaso, A. C.; Codenotti, T. L.	Comportamentos de hierarquia e dominância em grupos de bugios-ruivos, Alouatta guariba clamitans (Cabrera, 1940), em cativeiro	2010		Google scholar	NO	NO	Irrelevante	Irrelevant to the study objectives
Silva, DRD da	Comportamentos de uma população de Quati Nasua nasua (Linnaeus, 1766) em áreas pavimentadas de um Parque urbano no Cerrado, Mato Grosso do Sul …	2023		Google scholar	NO	NO	Irrelevante	Irrelevant to the study objectives
Pozo-Montuy, G.; Serio-Silva, J. C.	Comportamiento alimentario de monos aulladores negros (Alouatta pigra Lawrence, Cebidae) en hábitat fragmentado en Balacán, Tabasco, México	2006		Google scholar	YES	YES	MAYBE	Included
Riveros, M.; Ferreira, C.	Comportamiento alimentario de una tropa de Pithecia pithecia (mono viudo cara blanca), en una isla del embalse de Guri, estado Bolívar	2001		Google scholar	NO	NO	Irrelevante	Irrelevant to the study objectives
Estrada, A.	Comportamiento animal. El caso de los primates	2012		Google scholar	NO	NO	Irrelevante	Irrelevant to the study objectives
Flores, MJ Iturbide	Comportamiento en cautiverio y enriquecimiento ambiental en primates del Parque Zoológico Nacional La Aurora.	2001		Google scholar	NO	NO	Irrelevante	Irrelevant to the study objectives
Peñuela, M. Muñoz; Paternina…, AM Otero	Comportamiento reproductivo de Alona sp. y Diaphanosoma sp.(Crustacea: cladocera) bajo diferentes fotoperiodos	2013		Google scholar	NO	NO	Irrelevante	Irrelevant to the study objectives
Giudice, A. M.	Comportamiento social en aulladores: el caso de la emigración de una hembra sub-adulta en Alouatta caraya	1997		Google scholar	NO	NO	Irrelevante	Irrelevant to the study objectives
Pérez, M. B. F.; Gutierrez, P. P.; Lleimys…, G. C.	Comportamiento social y actividad diaria de macaca arctoides en condiciones de cautiverio	2012		Google scholar	NO	NO	Irrelevante	Irrelevant to the study objectives
Kowalewski, M. M.; Garber, P.	Comportamientos de afiliación entre machos de monos aulladores	2009		Google scholar	NO	NO	Irrelevante	Irrelevant to the study objectives
Kowalewski, M. M.; Zunino…, G. E.	Comportamientos sesgados según el sexo en el mono aullador negro y dorado (Alouatta caraya)	2005		Google scholar	YES	NO	Alouatta	Irrelevant to the study objectives
Jesus, A. S.	Composição da dieta e intensidade de infecção parasitária em bugios-pretos (Alouatta caraya): buscando evidências de automedicação	2013		Google scholar	NO	NO	Irrelevante	Irrelevant to the study objectives
Miranda, J.; Passos, F. C.	Composição e dinâmica de grupos de Alouatta guariba clamitans Cabrera (Primates, Atelidae) em Floresta Ombrófila Mista no estado do Paraná, Brasil	2005		Google scholar	NO	NO	Irrelevante	Irrelevant to the study objectives
Isaac, A.; Guidelli, G. M.; França…, J. G.	Composição e estrutura das infracomunidades endoparasitárias de Gymnotus spp.(Pisces: Gymnotidae) do rio Baía, Mato Grosso do Sul, Brasil	2004		Google scholar	NO	NO	Irrelevante	Irrelevant to the study objectives
Vallilo, M. I.; Sakita, M. N.	COMPOSIÇÃO QUÍMICA DAS GOMAS DE TRÊS ESPÉCIES FLORESTAIS-ALIMENTO DOS PRIMATAS	1989		Google scholar	NO	NO	Irrelevante	Irrelevant to the study objectives
Furtado, P. S. N.	Composição, abundância relativa e padrão de atividade dos mamíferos de médio e grande porte da área de relevante interesse ecológico Floresta da Cicuta, Rio de …	2019		Google scholar	NO	NO	Irrelevante	Irrelevant to the study objectives
TORRES, RIC	Composición de la dieta en primates no humanos del norte amazónico peruano, Loreto	2022		Google scholar	YES	NO	Primates	Irrelevant to the study objectives
Yang, Zi Yi; Huang, Yichen; Yang, Niu; Mei, Yan; Zhang, Kun; Xu, Liping; Wu, Ming; Wang, Haiying	Composite bacterial agent increases microbial diversity and speeds up the composting procession of sheep manure and tailed vegetables on Tibetan Plateau; 复合菌剂提高青藏高原羊粪和尾菜混合堆肥微生物多样性并加快堆肥腐熟	2024	10.11674/zwyf.2023363	Scopus	NO	NO	Irrelevante	Irrelevant to the study objectives
Rohrer, Sage D.; Jimenez-Uzcátegui, Gustavo J.; Parker, Patricia G.; Chubiz, Lon M.	Composition and function of the Galapagos penguin gut microbiome vary with age, location, and a putative bacterial pathogen	2023	10.1038/s41598-023-31826-y	Scopus	NO	NO	Irrelevante	Irrelevant to the study objectives
Cárdenas-Espitia, Ingri Tatiana; Quintero Rivera, Emmanuel José; Lozano Bravo, Jaime Leonardo; Reinoso Flórez, Gladys	Composition and structure of dung beetle assemblage (Coleoptera: Scarabaeinae) in three urban areas of the department of Tolima, Colombia; Composición y estructura del ensamblaje de escarabajos coprófagos (Coleoptera: Scarabaeinae) en tres áreas urbanas del departamento del Tolima, Colombia	2023	10.15446/caldasia.v45n3.94851	Scopus	NO	NO	Irrelevante	Irrelevant to the study objectives
Vargas-Alpízar, P.; Calderón-Sancho…, E.	Composition, distribution and movement of howler monkey troops (Alouatta palliata) in the agricultural landscape of Pital, San Carlos, Costa Rica	2022		Google scholar	YES	NO	Alouatta	Irrelevant to the study objectives
Carvalho, A. S.	Compreender para conservar: um estudo sobre os atropelamentos de fauna na Floresta Nacional de Carajás, Pará, Brasil	2015		Google scholar	NO	NO	Irrelevante	Irrelevant to the study objectives
Ferreguetti, A. C.	Comunidade de mamíferos de médio e grande porte em um mosaico de fitofisionomias na Mata Atlântica no estado do Espírito Santo, Brasil	2015		Google scholar	NO	NO	Irrelevante	Irrelevant to the study objectives
do Monte Barretto, Mariana Lumack De; Albuquerque, Pedro Paulo Feitosa; de Souza Costa, Joicy Bianca; Leal, Silvana Gomes; Paim, Ana Paula S.; Oliveira, A. A.F.	Concentrations of iron and chromium in free-ranging common marmosets (Callithrix jacchus) from Pernambuco, Brazil	2023	10.1007/s10661-023-11508-y	Google scholar	NO	NO	Irrelevante	Irrelevant to the study objectives
Guerra, Juliana Mariotti (55270281700); Ferreira, Camila Santos da Silva (57222634475); Díaz-Delgado, Josué (54787562800); Takahashi, Juliana Possatto Fernandes (57190605928); Kimura, Lidia Midori (57190496954); de Araújo, Leonardo José Tadeu (57193846678); Réssio, Rodrigo Albergaria (35732104100); dos Santos Cirqueira, Cinthya (55753197000); Ozahatar, Carlos Hitoshi (57222637209); Cunha, Mariana…	Concurrent yellow fever and pulmonary aspergillosis due to Aspergillus fumigatus in a free-ranging howler monkey (Alouatta sp)	2021	10.1111/jmp.12522	Scopus	NO	NO	Habla de Alouatta	Irrelevant to the study objectives
Oliveira, V. A. M.	Condicionamento para aceitação de medicamento via oral em Callithrix jacchus do núcleo de primatologia do Centro de Biociências da UFRN	2022		Google scholar	NO	NO	Irrelevante	Irrelevant to the study objectives
Silva-Meneses, G.; Cruz-Trujillo…, E. J.	Conducta alimentaria del mono aullador rojo (Alouatta seniculus: Primates, Atelidae) en un bosque montano en Neira, Caldas, Colombia	2025		Google scholar	YES	NO	MAYBE	Included like Aristizabal et al., 2023 and Rivillas-Carmona et al., 2026
Acicalamiento, A.	Conducta social en monos aulladores jóvenes (Alouatta palliata mexicana) en selva continua y fragmentada en Los Tuxtlas, Veracruz	2011		Google scholar	YES	NO	Alouatta	Irrelevant to the study objectives
BAULAS-CONCHAL, M.	CONECTIVIDAD FUNCIONAL EN LA RESERVA CONCHAL COMO PARTE DEL CORREDOR BIOLÓGICO COSTERO	2024		Google scholar	NO	NO	Irrelevante	Irrelevant to the study objectives
Montilla-Rivas, A.; Soto-Montoya…, C.	Conectividad funcional en la Reserva Conchal como parte del Corredor Biológico Costero Marino Baulas-Conchal, Costa Rica	2025		Google scholar	NO	NO	Irrelevante	Irrelevant to the study objectives
Alfaya, L. B.	Conectividade da paisagem para Alouatta guariba clamitans em área periurbana no extremo-sul do Brasil	2021		Google scholar	NO	NO	Irrelevante	Irrelevant to the study objectives
Garcia, S.	Conflito social e mecanismos para a sua resolução em primatas não-humanos: o caso dos macacos-uivadores	2011		Google scholar	NO	NO	Irrelevante	Irrelevant to the study objectives
Cunha, W.	Conflitos entre humanos e mamíferos silvestres de médio e grande porte no sudeste do Estado de Goiás	2019		Google scholar	NO	NO	Irrelevante	Irrelevant to the study objectives
Nunes, A. V.; Vilela…, J. da Silva	Conhecimento e uso de primatas por uma população extrativista no Vale do Juruá, Amazônia/Local Knowledge and use of Primates by an Extractivist Community in …	2017		Google scholar	NO	NO	Irrelevante	Irrelevant to the study objectives
Costa-Neto, E. M.	Conhecimento e usos tradicionais de recursos faunísticos por uma comunidade afro-brasileira. Resultados preliminares	2000		Google scholar	NO	NO	Irrelevante	Irrelevant to the study objectives
Kunzler, S. L.	Conhecimento ecológico local de pescadores sobre ecologia e interaçõescom a baleia-franca-austral (Eubalaena australis) no litoral sul do Brasil	2023		Google scholar	NO	NO	Irrelevante	Irrelevant to the study objectives
Oliveira, G.	Conhecimento Ecológico tradicional e dieta alimentar de peixes no sistema de baía caiçara no rio Paraguai, Cáceres, Pantanal de Mato Grosso, MT, BRASIL	2012		Google scholar	NO	NO	Irrelevante	Irrelevant to the study objectives
Coelho, A. P. V.; Scheuer, C. C.; Candaten…, B. M.	Conhecimento popular, ações educativas e suas implicações para a conservação dos bugios-ruivos, Alouatta guariba clamitans, em Santa Maria, sul do Brasil	2020		Google scholar	NO	NO	Irrelevante	Irrelevant to the study objectives
Cucurachi, M. S. A.	Conocimiento local como base para el diseño de programas de educación para la conservación de los primates mexicanos	2019		Google scholar	NO	NO	Primates	Irrelevant to the study objectives
Villot, J. A.; Contreras-Vásquez…, M. A.	Conocimiento local y percepción hacia el primate endémico y críticamente amenazado Plecturocebus caquetensis en Piamonte, Cauca, Colombia	2024		Google scholar	NO	NO	Primates	Irrelevant to the study objectives
Solas, S. Álvarez; Ramis, L.; Benavides…, MG Zurita	Conocimientos locales y usos de los grandes mamíferos: una herramienta para entender amenazas, comportamiento y distribución de estas especies	2018		Google scholar	NO	NO	Irrelevante	Irrelevant to the study objectives
Scarry, Clara J.; Paula Tujague, M.	Consequences of Lethal Intragroup Aggression and Alpha Male Replacement on Intergroup Relations and Home Range Use in Tufted Capuchin Monkeys (Cebus apella nigritus)	2012	10.1002/ajp.22030	Wos	NO	NO	Irrelevante	Irrelevant to the study objectives
Magioli, M.	ConservaÃ § Ã£ o de mamÃferos de mÃ© dio-grande porte em paisagem agrÃcola: estrutura de assembleias, ecologia trÃ³fica e diversidade funcional			Google scholar	NO	NO	Irrelevante	Irrelevant to the study objectives
Buss, G.	Conservação do bugio-ruivo (Alouatta guariba clamitans)(PRIMATES, A℡IDAE) no entorno do Parque Estadual de Itapuã, Viamão, RS	2012		Google scholar	NO	NO	Irrelevante	Irrelevant to the study objectives
Bianchi, R. de Cassia; Bertassoni…, A.	Conservação e Métodos de Estudos de Mamíferos			Google scholar	NO	NO	Irrelevante	Irrelevant to the study objectives
Escobedo-Morales…, L. A.	Conservación del mono aullador en la reserva de la biosfera Los Tuxtlas, Veracruz: un enfoque metapoblacional	2007		Google scholar	NO	NO	Irrelevante	Irrelevant to the study objectives
Bolt, Laura M.; Jiménez, Ericka Hidalgo; Molina, Renee L.; Schreier, Amy L.	Conservation education initiatives for elementary school students at La Suerte Biological Research Station, Costa Rica	2024	10.1163/14219980-bja10020	Scopus	NO	NO	Irrelevante	Irrelevant to the study objectives
Miranda, Everton B. P.	Conservation implications of harpy eagle Harpia harpyja predation patterns	2015	10.3354/esr00700	Wos	NO	NO	Irrelevante	Irrelevant to the study objectives
Solórzano-García, Brenda (56545769000); Zubillaga, Diego (57223008339); Piñero, Daniel (55161973000); Vázquez-Domínguez, Ella (6602352176)	Conservation implications of living in forest remnants: Inbreeding and genetic structure of the northernmost mantled howler monkeys	2021	10.1111/btp.12958	Scopus	NO	NO	Habla de Alouatta	Irrelevant to the study objectives
Brown, Julian; Williams, Nicholas S.G.; Soanes, Kylie	Conservation translocations in urban environments: State of the knowledge and future directions	2024	10.1016/j.baae.2024.10.008	Scopus	NO	NO	Irrelevante	Irrelevant to the study objectives
Susilowati, Arida; Wijaya, Kesuma; Mawazin, null; Rachmat, Henti Hendalastuti; Lismayati, Yunita; Kurniawan, Heri; Ginting, Ida Mallia	Conserving dipterocarps biodiversity in remnant forests of small islands in Batam Island, Indonesia	2024	10.13057/biodiv/d250232	Scopus	NO	NO	Irrelevante	Irrelevant to the study objectives
Brindis-Badillo, David A.; Arroyo-Rodriguez, Victor; Mendoza, Eduardo; Wies, German; Martinez-Ramos, Miguel	Conserving dominant trees in human-modified landscapes at the Lacandon tropical rainforest	2022	10.1016/j.biocon.2022.109548	Wos	NO	NO	Irrelevante	Irrelevant to the study objectives
Posada, MC Gomez	Conserving primates in Colombian bamboo forest fragments: logging and landscape impacts on Red Howler Monkeys	2014		Google scholar	NO	NO	Irrelevante	Irrelevant to the study objectives
González-Picazo, H.; Estrada…, A.	Consistencias y variaciones en el uso de recursos alimentarios utilizados por una tropa de monos aulladores (Alouatta palliata) y deterioro del hábitat en Los Tuxtlas …	2001		Google scholar	YES	NO	MAYBE	Abstract
Filho, SA Vieira; Duarte, L. P.; Silva…, G. D. F.	Constituintes químicos e atividade antiespermatogênica em folhas de Austroplenckia populnea (Celastraceae)	2002		Google scholar	NO	NO	Irrelevante	Irrelevant to the study objectives
Filha, EO S.; Araújo, J. S.; Barbosa…, J. S.	Consumo dos grupos alimentares em crianças usuárias da rede pública de saúde do município de Aracaju, Sergipe	2012		Google scholar	NO	NO	Irrelevante	Irrelevant to the study objectives
Lira, M. A.; Olvera, C. G.; Watty, A. M. D.; Calderón…, P. C.	Consumo voluntario de alimento fresco por parte de monos aulladores (Alouatta palliata y A. pigra) en cautiverio	2013		Google scholar	NO	NO	Captive	Irrelevant to the study objectives
Gonzalez-Zamora, Arturo; Arroyo-Rodriguez, Victor; Escobar, Federico; Roes, Matthias; Oyama, Ken; Ibarra-Manriquez, Guillermo; Stoner, Kathryn E.; Chapman, Colin A.	Contagious Deposition of Seeds in Spider Monkeys' Sleeping Trees Limits Effective Seed Dispersal in Fragmented Landscapes	2014	10.1371/journal.pone.0089346	Wos	NO	NO	Irrelevante	Irrelevant to the study objectives
Animal…, A. distintas faces do Comportamento	Contra capa			Google scholar	NO	NO	Irrelevante	Irrelevant to the study objectives
Hiebert, J. R. V.	Contracepción en un mono aullador (Alouatta caraya) en Paraguay			Google scholar	NO	NO	Irrelevante	Irrelevant to the study objectives
Li, Jun; Ai, Qingbo; Xie, Siyu; Huang, Chunhua; Qiu, Fuyuan; Fu, Chao; Zhao, Mian; Fu, Jinzhong; Wu, Hua	Contrast and Genomic Characterisation of Ancient and Recent Interspecific Introgression Between Deeply Diverged Moustache Toads (Leptobrachium)	2024	10.1111/mec.17569	Scopus	NO	NO	Irrelevante	Irrelevant to the study objectives
Juan, S.; Estrada…, A.	Contrastes y similitudes en el uso de recursos y patrón general de actividades en tropas de monos aulladores (Alouatta palliata) en fragmentos de selva en Los …	2000		Google scholar	YES	NO	MAYBE	Data not available
Aristizabal, John F.; Rothman, Jessica M.; Garcia-Feria, Luis M.; Carlos Serio-Silva, Juan	Contrasting time-based and weight-based estimates of protein and energy intake of black howler monkeys (Alouatta pigra)	2017	10.1002/ajp.22611	Wos	YES	NO	Alouatta	Irrelevant to the study objectives
Pardo, C. A.	CONTRIBUCIÓN AL CONOCIMIENTO DE Chaetophractus villosus (XENARTHRA, DASYPODIDAE) EN EL NOROESTE DE LA PROVINCIA DEL CHUBUT …	2014		Google scholar	NO	NO	Irrelevante	Irrelevant to the study objectives
Grossi, A.	Contribución al conocimiento de endoparásitos en Alouatta caraya en tres locaciones en la provincia de Corrientes: estudio de caso	2021		Google scholar	NO	NO	Irrelevante	Irrelevant to the study objectives
Monticelli, PÃF	ContribuiÃ § Ãµes da BioacÃºstica ao estudo do comportamento e suas aplicaÃ § Ãµes tecnolÃ³gicas	2019		Google scholar	NO	NO	Irrelevante	Irrelevant to the study objectives
Beisiegel, B. M.	Contribuição ao estudo da história natural do cachorro do mato, Cerdocyon thous, e do cachorro vinagre, Speothos venaticus	1999		Google scholar	NO	NO	Irrelevante	Irrelevant to the study objectives
Filho, ARG Freire	Contribuição para uma estratégia de conservação de Alouatta ululata, nordeste do Brasil	2016		Google scholar	NO	NO	Irrelevante	Irrelevant to the study objectives
ARAÚJO, R.; LIMA, R.	Contribuições da etologia comparada para uma nova percepção da comunicação humana	2002		Google scholar	NO	NO	Irrelevante	Irrelevant to the study objectives
Valle, L. G. E.; Vogel, H. F.; Metri, R.; Zawadzki, C. H.	Contribuições sobre a distribuição geográfica do bugio-ruivo, Allouata guariba clamitans (Cabrera, 1940)(Primates, Atelidae), para a região Centro-Sul do estado do …	2010		Google scholar	NO	NO	Irrelevante	Irrelevant to the study objectives
Nunes, J.; Nunes, M.; Fagundes, A. I.; Valkenburg, T.	Contributo para a conservação do Fura-bucho-do-atlântico Puffinus puffinus, uma espécie ameaçada na ilha da Madeira	2010		Google scholar	NO	NO	Irrelevante	Irrelevant to the study objectives
Nakamura, E. M.	Convívio entre saguis e pessoas: experiências no Parque Ecológico do Córrego Grande e Entorno, Florianópolis-SC	2015		Google scholar	NO	NO	Irrelevante	Irrelevant to the study objectives
Maya Lastra, Natalia; Rangel Negrin, Ariadna; Dias, Pedro A. D.	Coordinated Singing in Coppery Titi Monkeys (Plecturocebus cupreus): Resource or Mate Defense?	2023	10.1002/ajpa.24810	Wos	NO	NO	Irrelevante	Irrelevant to the study objectives
Halliwell, Chay; Beckerman, Andrew P.; Biddiscombe, Sarah J.; Germain, Marion; Hatchwell, Ben J.	Coordination of care is facilitated by delayed feeding and collective arrivals in the long-tailed tit	2023	10.1016/j.anbehav.2023.04.005	Google scholar	NO	NO	Irrelevante	Irrelevant to the study objectives
Arévalo, H. G.	Corredor Biológico El Paso del Mono Aullador. Percepción de los actores sobre la relación con la naturaleza y su conservación en Abangares, Bagaces y …	2012		Google scholar	NO	NO	Irrelevante	Irrelevant to the study objectives
Dias, Pedro Américo D. ; Coyohua-Fuentes, Alejandro ; Chavira-Ramírez, David Roberto; Canales-Espinosa, Domingo ; Rangel-Negrín, Ariadna	Correlates of hormonal modulation in mantled howler monkey males, Alouatta palliata	2022	10.1002/ajpa.24464	Scopus	NO	NO	Habla de Alouatta	Raw data not available
Guedes, Isabel Cristina C.; Moraes, Barbara Lins Caldas; Hilário, Renato Richard; Souza-Alves, João Pedro	Correlates of plant β-diversity in Atlantic Forest patches in the Pernambuco Endemism Centre, Northeastern Brazil	2023	10.1017/S0266467422000426	Scopus	NO	NO	Irrelevante	Irrelevant to the study objectives
Gutiérrez, DJ Solís; Galarza, DJ Gallardo; Pino, A.	Corto documental: Producción de un documental del Bosque Protector Prosperina	2019		Google scholar	NO	NO	Irrelevante	Irrelevant to the study objectives
Solórzano-García, Brenda (56545769000); Vázquez-Domínguez, Ella (6602352176); Pérez-Ponce de León, Gerardo (7004342420); Piñero, Daniel (55161973000)	Co-structure analysis and genetic associations reveal insights into pinworms (Trypanoxyuris) and primates (Alouatta palliata) microevolutionary dynamics	2021	10.1186/s12862-021-01924-4	Scopus	NO	NO	Habla de Alouatta	Irrelevant to the study objectives
Vee, Samantha; Borries, Carola; Larney, Eileen; Koenig, Andreas	Costs and benefits of allomaternal care to mothers and others in wild Phayre's leaf monkeys	2024	10.1002/ajpa.25035	Scopus	NO	NO	Irrelevante	Irrelevant to the study objectives
Dejeante, Romain; Loveridge, Andrew J.; Macdonald, David W.; Madhlamoto, Daphine; Valeix, Marion; Chamaillé-Jammes, Simon	Counter-strategies to infanticide: The importance of cubs in determining lion habitat selection and social interactions	2024	10.1111/1365-2656.14045	Scopus	NO	NO	Irrelevante	Irrelevant to the study objectives
Ottocento, R.; Bodini, R.	Craneometría y dieta en tres especies de cébidos (Alouatta arctoidea, Cebus brunneus, Saimiri cassiquiarensis)(Primates: Cebidae)			Google scholar	NO	NO	Alouatta	Irrelevant to the study objectives
Fiorenza, Luca; Bruner, Emiliano	Cranial shape variation in adult howler monkeys (Alouatta seniculus)	2018	10.1002/ajp.22729	Wos	NO	NO	Alouatta	Irrelevant to the study objectives
Boel, Ceridwen; Curnoe, Darren; Hamada, Yuzuru	Craniofacial Shape and Nonmetric Trait Variation in Hybrids of the Japanese Macaque (Macaca fuscata) and the Taiwanese Macaque (Macaca cyclopis)	2019	10.1007/s10764-019-00081-2	Wos	NO	NO	Irrelevante	Irrelevant to the study objectives
Zárate, R. J. O.	Crías de conejos y monos,¿ son igualmente costosas?	2024		Google scholar	NO	NO	Irrelevante	Irrelevant to the study objectives
Chaves, ÓM; Bicca-Marques, J. C.	Crop Feeding by Brown Howlers (Alouatta guariba clamitans) in Forest Fragments: The Conservation Value of Cultivated Species	2017		Google scholar	YES	NO		Same groups from Chaves & Bicca-Marques, 2016
Seddaiu, Piero; Turner, Simon P.; Camerlink, Irene	Cross-seasonal and diurnal variation in physical contact between sub-adult pigs	2024	10.1016/j.applanim.2024.106379	Scopus	NO	NO	Irrelevante	Irrelevant to the study objectives
Campos, M. A. A.	Cruzando ecologias com os caçadores do Rio Cuieiras: saberes e estratégias de caça no Baixo Rio Negro, Amazonas.	2008		Google scholar	NO	NO	Irrelevante	Irrelevant to the study objectives
Burch, Fernanda Carvalho; Nichi, Marcílio; Mendes, Camilla Mota; Assumpção, Mayra Elena Ortiz D’Avila; Duarte, José Maurício Barbanti Maurício Barbanti; del Rio do Valle, Rodrigo	Cryopreservation of spermatozoa from black-and-gold howler monkeys (Alouatta caraya) using egg yolk-based or soy lecithin-based extenders	2024	10.1007/s10329-024-01136-6	Google scholar	NO	NO	Irrelevante	Irrelevant to the study objectives
Lazaro, N. I. L.	Cuidado parental e relações sociais entre fêmeas adultas e seus filhotes de bugios-pretos-e-dourados (Alouatta caraya; Primates, Atelidae) em fragmentos urbanos …	2013		Google scholar	NO	NO	Irrelevante	Irrelevant to the study objectives
Penna, R. T.	Culicidae (Diptera) vetores da febre amarela no Estado de São Paulo, Brasil	2019		Google scholar	NO	NO	Irrelevante	Irrelevant to the study objectives
Ivanović, Stojan; Tomićević-Dubljević, Jelena T.; Bjedov, Ivana; Đorđević, Ilija D.; Živojinović, Ivana	Cultural landscape management in context: Local communities' perceptions under Jadar mineral extraction project in Serbia	2023	10.1016/j.exis.2023.101361	Scopus	NO	NO	Irrelevante	Irrelevant to the study objectives
Tønnessen, Morten (25932447300)	Current Human Ecology in the Amazon and beyond: a Multi-Scale Ecosemiotic Approach	2020	10.1007/s12304-020-09379-8	Scopus	NO	NO	Irrelevante	Irrelevant to the study objectives
Pozo‐Montuy, G.; Serio‐Silva…, J. C.	Current status of the habitat and population of the black howler monkey (Alouatta pigra) in Balancán, Tabasco, Mexico	2008		Google scholar	NO	NO	Irrelevante	Irrelevant to the study objectives
Conti, I. V.	DA CANTORIA AO SILÊNCIO EM UMA DÉCADA: UM NOVO CENSO DOS BUGIOS (Alouatta guariba clamitans) DA SANTA GENEBRA	2021		Google scholar	NO	NO	Irrelevante	Irrelevant to the study objectives
Veracini, C.	Dados preliminares sobre a ecología de Saguinus niger na Estação Científica Ferreira Penna, Caxiuanã, Pará, Brasil	2000		Google scholar	NO	NO	Irrelevante	Irrelevant to the study objectives
Silva, GM Medeiros; Veríssimo…, K. C. S.	Daily budget of two Callithrix jachus in an urban area	2011		Google scholar	NO	NO	Irrelevante	Irrelevant to the study objectives
Bello, C.; Galetti, M.; Montan, D.; Pizo…, M. A.	Data papers	2017		Google scholar	NO	NO	Irrelevante	Irrelevant to the study objectives
Ortiz-Martínez, T.; Ramos-Fernández, G.	Datos preliminares sobre la abundancia, tamaño de subgrupo y dieta de Ateles geoffroyi en la región de los Chimalapas, Oaxaca, México	2012		Google scholar	NO	NO	Irrelevante	Irrelevant to the study objectives
Ramos, P. M.	Datos sobre la dieta de Bothriechis schlegelii (Berthold, 1846)(Serpentes-Viperidae) en el Occidente del Ecuador	2010		Google scholar	NO	NO	Irrelevante	Irrelevant to the study objectives
Bello-Lozano, L. C.	Defaunation effects on carbon stock in tropical forests	2018		Google scholar	NO	NO	Irrelevante	Irrelevant to the study objectives
Lastra, P. N. M.; Dias, P. A. D.; Espinosa, M. D. C.	Defensa de recursos alimenticios y comunicación vocal en monos aulladores de manto (Alouatta palliata)			Google scholar	YES	NO	Alouatta	Irrelevant to the study objectives
Li, Yingchao; Cui, Zhisong; Luan, Xiao; Bian, Xinqi; Li, Guoqing; Hao, Tong; Liu, Jinyan; Feng, Ke; Song, Yizhi	Degradation potential and pathways of methylcyclohexane by bacteria derived from Antarctic surface water	2023	10.1016/j.chemosphere.2023.138647	Scopus	NO	NO	Irrelevante	Irrelevant to the study objectives
Alonso, A. C.	Delineamento e avaliação de corredores lineares multi-hábitat: estudo de caso com bugio-ruivo (Alouatta clamitans) em mosaico urbano-rural	2010		Google scholar	NO	NO	Irrelevante	Irrelevant to the study objectives
Dias, P. A. D.; Arroyo-Rodríguez…, V.	Demografía de primates: Censando el dosel del bosque	2025		Google scholar	NO	NO	Primates	Irrelevant to the study objectives
Belle, S. Van; Estrada, A.	Demographic Features of Alouatta pigra Populations in Extensive and Fragmented Forests	2006		Google scholar	NO	NO	Irrelevante	Irrelevant to the study objectives
Klass, Keren; Van Belle, Sarie; Estrada, Alejandro	Demographic population structure of black howler monkeys in fragmented and continuous forest in Chiapas, Mexico: Implications for conservation	2020	10.1002/ajp.23163	Scopus	NO	NO	Habla de Alouatta	Irrelevant to the study objectives
Lynch, J. W.; Rímoli, J.	Demography of a group of tufted capuchin monkeys (Cebus apella nigritus) at the Estação Biológica de Caratinga, Minas Gerais, Brazil	2000		Google scholar	NO	NO	Irrelevante	Irrelevant to the study objectives
Morales-Jiménez, A. L.	Densidad de los monos aulladores (Alouatta seniculus) en un bosque subandino, Risaralda, Colombia	2002		Google scholar	NO	NO	Irrelevante	Irrelevant to the study objectives
González, V.; Zunino, G.; Kowalewski…, M.	Densidad de monos aulladores (Alouatta caraya) y composición y estructura de la selva de inundación en una isla del Río Paraná medio	2002		Google scholar	NO	NO	Irrelevante	Irrelevant to the study objectives
Ossa, V. De La; Ossa-Lacayo, A. De La	Densidad poblacional de Saguinus oedipus (Primates Callitrichidae) y disponibilidad de alimento vegetal, Colosó, Sucre-Colombia	2014		Google scholar	NO	NO	Primates	Irrelevant to the study objectives
Gonzalez, J. M.	Densidad poblacional de Titi Cabeciblanco Saguinus oedipus en la Reserva Natural de las Aves (RNA)“Tití Cabeciblanco”, El Carmen del Darién	2014		Google scholar	NO	NO	Irrelevante	Irrelevant to the study objectives
Ortiz-Hoyos, R. D.; Pérez-Sánchez…, J. F.	Densidad poblacional y estructura de grupo de Alouatta seniculus (Primate: Atelidae) en la zona amortiguadora del embalse URRÁ I, Tierralta, Córdoba …	2015		Google scholar	NO	NO	Irrelevante	Irrelevant to the study objectives
Ochoa, D. F.; Martínez, E.; Ossa, J. De La	Densidad poblacional y estructura de grupo de Alouatta seniculus (Primates: Atelidae) en Colosó, Sucre, Colombia	2011		Google scholar	NO	NO	Irrelevante	Irrelevant to the study objectives
Gómez-Posada, C.; Roncancio, N.; Hincapié…, P.	Densidad y composición de grupos en tres poblaciones de mono aullador rojo (Alouatta seniculus) en Valle y Cauca, Colombia	2010		Google scholar	NO	NO	Irrelevante	Irrelevant to the study objectives
Gómez-Posada, C.; Álvarez…, Z.	Densidad y estatus poblacional de monos aulladores rojos en un guadual, fragmento aislado, La Tebaida, Quindío, Colombia	2009		Google scholar	NO	NO	Irrelevante	Irrelevant to the study objectives
Ossa, J. De La; Galván-Guevara…, S.	Densidad, composición de grupo y distribución vertical de primates simpátricos en un bosque de galería fragmentado, Colosó, Sucre-Colombia	2013		Google scholar	NO	NO	Primates	Irrelevant to the study objectives
Zorzi, VAM de; Tobar, S.	Densidad, tamaño y composición de grupos de monos congo (Alouatta palliata) y cara blanca (Cebus imitator) en bosque seco y áreas de dosel reducido de Costa …	2025		Google scholar	NO	NO	Irrelevante	Irrelevant to the study objectives
Steinmetz, S.	Densidade e conservação do bugio (Alouatta fusca) no Parque Estadual Intervales	2001		Google scholar	NO	NO	Irrelevante	Irrelevant to the study objectives
Hendges, C. D.	Densidade e tamanho populacional de Cebus nigritus (Goldfuss, 1809) em um fragmento de Floresta Estacional Decidual em Santa Catarina, Brasil	2011		Google scholar	NO	NO	Irrelevante	Irrelevant to the study objectives
Rodrigues, L. F.; Vidal, M. D.	Densidade e tamanho populacional de primatas em uma área de terra firme na Amazônia Central	2011		Google scholar	NO	NO	Irrelevante	Irrelevant to the study objectives
Martins, W. P.	Densidade Populacional e Ecologia de um grupo macaco-prego-de-crista (Cebus robustus; Kuhl, 1820) na Reserva Natural Vale	2010		Google scholar	NO	NO	Irrelevante	Irrelevant to the study objectives
Luiz, M. R.	Densidade, área de vida e padrão de atividade do gato-maracajá Leopardus wiedii (Carnivora: Felidae) no limite austral da Mata Atlântica	2023		Google scholar	NO	NO	Irrelevante	Irrelevant to the study objectives
González-Solís, J.; Guix, J. C.; Mateos…, E.	Density estimates, group size and habitat use of monkeys (mammals: cebidae)	2002		Google scholar	NO	NO	Irrelevante	Irrelevant to the study objectives
Gavazzi, A. J.; Cornick, L. A.; Markowitz…, T. M.	Density, Distribution, and Home Range of the Black Howler Monkey (Alouatta pigra) at Lamanai, Belize	2008		Google scholar	YES	NO	Alouatta	Irrelevant to the study objectives
Gómez-Posada, C.; Martínez, J.; Giraldo, P.; Kattan, G. H.	Density, habitat use, and ranging patterns of red howler monkeys in a Colombian Andean forest	2007		Google scholar	YES	NO	Alouatta	Irrelevant to the study objectives
Costa, Mauricio Djalles; Bonillo Fernandes, Fernando Afonso; Hilario, Renato Richard; Goncalves, Aline Vaz; de Souza, Janaina Maria	Density, population size and primate conservation in Atlantic forest fragments in the south region of Minas Gerais, Brazil	2012	10.1590/S0073-47212012000100001	Wos	NO	NO	Primates	Irrelevant to the study objectives
Costa, Mauricio Djalles; Bonillo Fernandes, Fernando Afonso; Hilario, Renato Richard; Goncalves, Aline Vaz; de Souza, Janaina Maria	Density, size and composition of howler monkeys, Alouatta palliata (Atelidae) and white-faced monkeys, Cebus imitator (Cebidae) in dry forest and reduced canopy …	2025		Google scholar	NO	NO	Irrelevante	Irrelevant to the study objectives
DeMers, Anessa C.; Hunter, John P.	Dental complexity and diet in amniotes: A meta-analysis	2024	10.1371/journal.pone.0292358	Google scholar	NO	NO	Irrelevante	Irrelevant to the study objectives
UNGAR, PS	Dental evidence for the diets of fossil primates from Rudabánya, northeastern Hungary with comments on extant primate analogs and “noncompetitive” …	2004		Google scholar	NO	NO	Irrelevante	Irrelevant to the study objectives
Ungar, Peter S.	Dental functional morphology: The known, the unknown and the unknowable	2023	10.1093/oso/9780195183474.003.0004	Scopus	NO	NO	Irrelevante	Irrelevant to the study objectives
Teaford, Mark F.; Estalrrich, Almudena; Ungar, Peter S.	Dental microwear texture analysis and ecological plasticity in Alouatta belzebul.	2013		Wos	NO	NO	Alouatta	Irrelevant to the study objectives
Hedberg, C.; DeSantis, L. R. G.	Dental microwear texture analysis of extant koalas: clarifying causal agents of microwear	2017	10.1111/jzo.12413	Wos	NO	NO	Irrelevante	Irrelevant to the study objectives
Williams, Frank L'Engle; Holmes, Noelle A.	Dental microwear texture analysis of late Pliocene Procynocephalus subhimalayanus (Primates: Cercopithecidae) of the Upper Siwaliks, India	2012	10.2478/s13533-011-0076-5	Wos	NO	NO	Primates	Irrelevant to the study objectives
Pampush, James D. (36864323100); Morse, Paul E. (55607455400); Kay, Richard F. (7203026774)	Dental sculpting and compensatory shearing crests demonstrated in a WEAR series of Presbytis rubicunda (Cercopithecoidea, Colobidae) with dental topography analysis	2024	10.1002/ajpa.24953	Scopus	NO	NO	Irrelevante	Irrelevant to the study objectives
Li, Peishu (57210964336); Morse, Paul E. (55607455400); Kay, Richard F. (7203026774)	Dental topographic change with macrowear and dietary inference in Homunculus patagonicus	2020	10.1016/j.jhevol.2020.102786	Scopus	NO	NO	Irrelevante	Irrelevant to the study objectives
Winchester, Julia M.; Boyer, Doug M.; St Clair, Elizabeth M.; Gosselin-Ildari, Ashley D.; Cooke, Siobhan B.; Ledogar, Justin A.	Dental Topography of Platyrrhines and Prosimians: Convergence and Contrasts	2014	10.1002/ajpa.22398	Wos	NO	NO	Irrelevante	Irrelevant to the study objectives
de Vries, Dorien; Winchester, Julia M.; Fulwood, Ethan L.; St Clair, Elizabeth M.; Boyer, Doug M.	Dental topography of prosimian premolars predicts diet: A comparison in premolar and molar dietary classification accuracies	2024	10.1002/ajpa.24995	Google scholar	NO	NO	Irrelevante	Irrelevant to the study objectives
Morse, Paul E. (55607455400); Pampush, James D. (36864323100); Kay, Richard F. (7203026774)	Dental topography of the Oligocene anthropoids Aegyptopithecus zeuxis and Apidium phiomense: Paleodietary insights from analysis of wear series	2023	10.1016/j.jhevol.2023.103387	Scopus	NO	NO	Irrelevante	Irrelevant to the study objectives
Canteiro, S.; Canteiro, E. S.	dep. sarneyfilho@ camara. gov. br (relator do PL da devastação)		https://blocosonline.com.br/sites_pessoais/sites/lm/anioutros/rabicho/rabicho0093.htm	Google scholar	NO	NO	Irrelevante	Irrelevant to the study objectives
Bustamante, A.; Moreno, R.; Rossel…, E.	Depredación del puma (Puma concolor) en un bosque Neotropical Centroamericano	2014		Google scholar	NO	NO	Irrelevante	Irrelevant to the study objectives
Eulogio, I. Ávila	Depredación pre-dispersión y variación temporal en la germinación de semillas de Dialium guianense ingeridas por el mono aullador negro	2023		Google scholar	NO	NO	Irrelevante	Irrelevant to the study objectives
Porras, R. Sánchez	Desarrollo de puentes aéreos para el desplazamiento seguro de monos en Costa Rica	2025		Google scholar	NO	NO	Irrelevante	Irrelevant to the study objectives
Corrêa, B. S.; Louzada…, J. N. C.	Descrição de critérios utilizados atualmente para compor as listas de espécies ameaçadas e endêmicas	2011		Google scholar	NO	NO	Irrelevante	Irrelevant to the study objectives
Furlaneto, D. S.; Silva, M. A.; Martins…, R. C.	Descrição do repertório comportamental de Alouatta spp mantidos em cativeiro em parque zoológico	2002		Google scholar	NO	NO	Captive	Irrelevant to the study objectives
Torrezin, ÁPNL; Lima…, TG de	Descrição Osteológica, osteotécnica e osteomontagem de um exemplar de primata macaco Bugio Alouatta guariba clamitans (Cabrera, 1940) encontrado morto no …	2021		Google scholar	NO	NO	Irrelevante	Irrelevant to the study objectives
Vásquez, KF Cubas	Descripción de valores bioquímicos sanguíneos en monos aulladores rojos (Alouatta seniculus) en cautiverio en el ACP Amazon Shelter, Madre de Dios, Perú			Google scholar	NO	NO	Irrelevante	Irrelevant to the study objectives
Canova, Victoria; Robles, María Del Rosario; Abba, Agustín Manuel M.; Minardi, Graciela Monica; Panisse, Guillermo; Navone, Graciela Teresa	Description of the helminth community structure from two populations of Plains Viscacha (Rodentia: Chinchillidae) in semi-captive and wild conditions; Descripción de la estructura de las comunidades de helmintos de dos poblaciones de vizcacha de llanura (Rodentia: Chinchillidae) en condiciones de semicautividad y silvestría	2024	10.22201/ib.20078706e.2024.95.5212	Scopus	NO	NO	Irrelevante	Irrelevant to the study objectives
Bialetzki, A.; Nakatani, K.; Sanches…, P. V.	Desenvolvimento inicial de Hoplias aff. malabaricus (Bloch, 1794)(Osteichthyes, Erythrinidae) da planície alagável do alto rio Paraná, Brasil	2008		Google scholar	NO	NO	Irrelevante	Irrelevant to the study objectives
Almeida-Silva, B.; Guedes, P. G.; Boubli, J. P.; Strier, K. B.	Deslocamento terrestre eo comportamento de beber em um grupo de barbados (Alouatta guariba clamitans Cabrera, 1940) em Minas Gerais, Brasil	2005		Google scholar	NO	NO	Irrelevante	Irrelevant to the study objectives
Pérez, A. G.	Deslocamentos e mortalidade de peixes nos rios Grande e Paranaíba, MG	2014		Google scholar	NO	NO	Irrelevante	Irrelevant to the study objectives
Ferreira, L. E. B.; Daltro¹, B. S.; Lordelo, R. P.; Valle…, S. B.	DETECÇÃO DE ANTICORPOS ANTI-Toxoplasma gondii EM PRIMATAS NÃO HUMANOS NO ESTADO DA BAHIA			Google scholar	NO	NO	Irrelevante	Irrelevant to the study objectives
Silva, F. S.	Detecção de Plasmodium spp. por meio do DNA ambiental (eDNA) associado à interação ecológica entre macaco bugio (Alouatta guariba clamitans) e besouros …	2020		Google scholar	NO	NO	Irrelevante	Irrelevant to the study objectives
Lazarotto¹, M.; Muniz¹, M. F. B.; Santos, ÁF dos	Detecção, transmissão, patogenicidade e controle químico de fungos em sementes de	2010		Google scholar	NO	NO	Irrelevante	Irrelevant to the study objectives
Elisa Arguello-Sanchez, Laura; Espinosa de los Monteros, Alejandro; Santiago-Alarcon, Diego; Alberto Garcia-Sepulveda, Christian	Detection and prevalence of adenoviruses from free-ranging black howler monkeys (Alouatta pigra)	2018	10.1007/s11262-018-1600-1	Wos	NO	NO	Alouatta	Irrelevant to the study objectives
Dolz, Gaby; Chaves, Andrea; Gutierrez-Espeleta, Gustavo A.; Ortiz-Malavasi, Edgar; Bernal-Valle, Sofia; Vinicio Herrero, Marco	Detection of antibodies against flavivirus over time in wild non-human primates from the lowlands of Costa Rica	2019	10.1371/journal.pone.0219271	Wos	NO	NO	Primates	Irrelevant to the study objectives
Castiglioni, Lilian (8611816200); Aires, Luiz Paulo Nogueira (57580554000); Ferrari, Vinícius Matheus (57214822512); Murata, Fernando Henrique Antunes (57090154500); Soares, Herbert Sousa (23487248300); Gennari, Solange Maria (7005859178); Machado, Juliana Giantomassi (57549375300); Fracischetti, Adriana Santiago (57226854191); Sartori, Ricardo Quitério (57219272934); de Mattos, Luiz Carlos (6507…	Detection of anti-toxoplasma gondii antibodies in wild free-living birds and mammals from the northwest region of são paulo state, brazil; [Detecção de anticorpos anti-toxoplasma gondii em aves e mamíferos silvestres de vida livre da região noroeste do estado de são paulo, brasil]	2021	10.11606/issn.1678-4456.bjvras.2021.176683	Scopus	NO	NO	Irrelevante	Irrelevant to the study objectives
Solórzano-García, Brenda (56545769000); Colín García, Norberto (57190304946); Aureli, Filippo (7003679554); Pérez-Ponce de León, Gerardo (7004342420)	Detection of Filariid Infections in Mexican Primate Populations Through qPCR	2024	10.1002/ajp.23685	Scopus	NO	NO	Irrelevante	Irrelevant to the study objectives
Furusato, Isabella Naomi; Figueiredo, Ketlyn Bolsachini; de Carvalho, Ana Carolina Souza Ramos; da Silva Ferreira, Camila Santos; Takahashi, Juliana Possatto Fernandes; Kimura, Lidia Midori; Aleixo, Camila Siqueira; de Brito, Odília Pereira; Luchs, Adriana; Cunha, Mariana Sequetin	Detection of herpesviruses in neotropical primates from São Paulo, Brazil	2023	10.1007/s42770-023-01105-z	Scopus	NO	NO	Irrelevante	Irrelevant to the study objectives
Costa, Thais Alkifeles; Arruda, Matheus Soares; Garcia-Oliveira, Gabriela Fernanda; Reis, Erik V.S.; Guimarães, Anna Catarina Dias Soares; Moreira, Gabriel Dias; Arias, Nidia Esther Colquehuanca; Beirão, Marina V.; Vasilakis, Nikos; Hanley, Kathryn A.	Detection of neutralizing antibodies against arboviruses from liver homogenates	2024	10.1371/journal.pntd.0012740	Scopus	NO	NO	Irrelevante	Irrelevant to the study objectives
Imboumy-Limoukou, Romeo Karl; Biteghe-Bi-Essone, Jean Claude; Lendongo-Wombo, Judicaël Boris; Lékana-Douki, Sonia Etenna; Rougeron, Virginie; Ontoua, Steede Seinnat; Oyegue-Liabagui, Lydie Sandrine; Mbani Mpega Ntigui, Cherone Nancy; Kouna, Lady Charlène; Lékana-Douki, Jean Bernard	Detection of Plasmodium falciparum in Saliva and Stool Samples from Children Living in Franceville, a Highly Endemic Region of Gabon	2023	10.3390/diagnostics13203271	Scopus	NO	NO	Irrelevante	Irrelevant to the study objectives
Morales, Maria A.; Fabbri, Cintia M.; Zunino, Gabriel E.; Kowalewski, Martin M.; Luppo, Victoria C.; Enria, Delia A.; Levis, Silvana C.; Calderon, Gladys E.	Detection of the mosquito-borne flaviviruses, West Nile, Dengue, Saint Louis Encephalitis, Ilheus, Bussuquara, and Yellow Fever in free-ranging black howlers (Alouatta caraya) of Northeastern Argentina	2017	10.1371/journal.pntd.0005351	Wos	NO	NO	Alouatta	Irrelevant to the study objectives
Machado, Eduarda De Oliveira Silva Lima; Freitas, Tatiana Pádua Tavares De; Pinto, Isaac Leandro Lira; Dias, Thiago Dutra; de Oliveira, Lais Da Silva; Tiepolo, Liliani Marília; Azevedo Santos, Huarrisson Azevedo; Massard, Carlos Luiz; Santos, Fernando De Oliveira; Teixeira, Bernardo R.	Detection, genetic diversity, and factors associated with infection by hemotropic mycoplasmas in rodent and marsupial populations in regions of the states of Rio de Janeiro and Parana, Brazil	2024	10.1016/j.micpath.2024.107017	Scopus	NO	NO	Irrelevante	Irrelevant to the study objectives
Lazarotto, M.; Muniz, M. F. B.; Santos, ÁF	Detection, transmission, pathogenicity and chemical treatment of fungi in Ceiba speciosa seeds	2010		Google scholar	NO	NO	Irrelevante	Irrelevant to the study objectives
Gomes, C. M. B.; Batista, K. da Silva; Oliveira…, S. A.	Determinação de enterobactérias de mamíferos silvestres em criadouro conservacionista	2011		Google scholar	NO	NO	Irrelevante	Irrelevant to the study objectives
Vallilo, M. I.	DETERMINAÇÃO DE NUTRIENTES INORGÂNICOS NAS FOLHAS E RAMOS DO Croton floribundus Spreng (EUPHORBIACEAE), POR ESPECTROMETRIA DE …	1998		Google scholar	NO	NO	Irrelevante	Irrelevant to the study objectives
Guerra, CI Malca	Determinación de las especies de flora que intervienen en la dieta del Alouatta palliata aequatorialis “Mono coto de Tumbes” en el Área de Conservación Regional …	2019		Google scholar	NO	NO	Irrelevante	Irrelevant to the study objectives
Peña, ER Peralta	Determinación de los factores antrópicos que afectan en el desplazamiento del Alouatta palliata aequatorialis “Mono Coto de Tumbes” en el área de Conservación …	2019		Google scholar	YES	NO	Alouatta	Irrelevant to the study objectives
Lira, M. A.; Calderón, P. C.; Watty, A. D.; Trocino…, M. S.	Determinación de nutrientes en la dieta ofrecida a monos aulladores (Alouatta palliata y A. pigra.) en el Zoológico de Chapultepec	2010		Google scholar	NO	NO	Irrelevante	Irrelevant to the study objectives
Steinberg, E. R.	Determinación sexual en Primates Neotropicales: El caso de los monos aulladores	2011		Google scholar	NO	NO	Primates	Irrelevant to the study objectives
Hilário, R. R.	Determinantes ambientais da densidade de Callicebus coimbrai em fragmentos florestais no nordeste brasileiro e implicações para a sua conservação	2013		Google scholar	NO	NO	Irrelevante	Irrelevant to the study objectives
Rano, Mariana; Kowalewski, Martin M.; Cerezo, Alexis M.; Garber, Paul A.	Determinants of daily path length in black and gold howler monkeys (Alouatta caraya) in northeastern Argentina	2016	10.1002/ajp.22548	Wos	YES	NO	Alouatta	Irrelevant to the study objectives
Xie, Puzhen; Fan, Yuxuan; Chapman, Colin A.; Ma, Chi; Wu, Chengfeng; Hu, Ping; Hu, Liu Liu; Fan, Pengfei	Determinants of macaques' space use: A test for the ecological constraints model using GPS collars	2024	10.1002/ajp.23636	Google scholar	NO	NO	Irrelevante	Irrelevant to the study objectives
Danquah, Jones Abrefa; Pappinen, Ari; Berninger, Frank A.	Determinants of tree planting and retention behaviour of homeowners in built-up urban areas of Ghana	2023	10.1016/j.tfp.2023.100410	Google scholar	NO	NO	Irrelevante	Irrelevant to the study objectives
Rafaai, Nur Hairunnisa; Abdullah, Saiful Arif	Developing a composite index of conservation value to determine the conservation status of protected areas: The case of the Krau Wildlife Reserve and Tasek Bera Ramsar Site, Peninsular Malaysia	2024	10.1016/j.jnc.2024.126758	Scopus	NO	NO	Irrelevante	Irrelevant to the study objectives
Jones, John Chadwick	Developing a Social Psychology of Monkeys and Apes	2024	10.4324/9781003584001	Scopus	NO	NO	Irrelevante	Irrelevant to the study objectives
Izquierdo-Tort, Santiago; Carabias, Julia; López, Allan; Meli, Paula; Corbera, Esteve	Development and conservation in the tropical forest frontier: a 50-year analysis of policy evolution and interplay in Marqués de Comillas, Chiapas, México	2024	10.1080/13600818.2024.2424224	Scopus	NO	NO	Irrelevante	Irrelevant to the study objectives
Porras, R. Sánchez	Development of air bridges for the safe movement of monkeys in Costa Rica	2025		Google scholar	NO	NO	Irrelevante	Irrelevant to the study objectives
Schreier, Amy L.; Moscovitch, Mallory; Mineo, Nicolette; Wilbanks, Halie; Barrickman, Nancy L.	Development of feeding and social behavior in wild mantled howler monkeys (Alouatta palliata)	2014		Wos	YES	NO	Alouatta	Irrelevant to the study objectives
Behringer, Verena; Heistermann, Michael; Malaivijitnond, Suchinda; Schülke, Oliver; Ostner, Julia	Developmental and environmental modulation of fecal thyroid hormone levels in wild Assamese macaques (Macaca assamensis)	2023	10.1002/ajp.23530	Scopus	NO	NO	Irrelevante	Irrelevant to the study objectives
Lombardi, Mayara C.; Turchetti, Andreia P.; Tinoco, Herlandes P.; Pessanha, Angela T.; Soave, Semiramis A.; Malta, Marcelo C. C.; Paixao, Tatiane A.; Santos, Renato L.	Diagnosis of Leishmania infantum infection by Polymerase Chain Reaction in wild mammals	2014	10.1590/S0100-736X2014001200017	Wos	NO	NO	Irrelevante	Irrelevant to the study objectives
Olds, June E.	Diagnostic imaging of exotic pet mammals and zoo animals	2024	10.1002/9781119780571.ch8	Scopus	NO	NO	Irrelevante	Irrelevant to the study objectives
Fontanella, A.; Coutinho, A.; Perry…, C.	Diagnóstico ambiental da bacia hidrográfica do rio da ilha, Taquara, Rio Grande do Sul, Brasil	2009		Google scholar	NO	NO	Irrelevante	Irrelevant to the study objectives
García, N. Ome; Camacho, AI Ardila	Diagnóstico ambiental del hábitat del mono aullador (Alouatta seniculus) en el distrito regional de manejo integrado (DRMI) Serranía de Peñas Blancas …	2018		Google scholar	YES	NO	Alouatta	Irrelevant to the study objectives
Bordakevich, P. A.	Diagnóstico de sarcoma pleomórfico en ejemplar de mono aullador negro y dorado (Alouatta caraya)	2023		Google scholar	NO	NO	Irrelevante	Irrelevant to the study objectives
Montenegro, M. A.; Negrette, M. Sánchez; Lértora, W. J.	Diagnóstico histopatológico de entamoebiosis en un primate en cautiverio (Alouatta caraya)	2010		Google scholar	NO	NO	Irrelevante	Irrelevant to the study objectives
Rímoli, J.; Nantes…, R. dos Santos	Diet and activity patterns of black howler monkeys Alouatta caraya (Humboldt, 1812, Primates, Atelidae) in ecotone Cerrado-Pantanal in the left bank of …	2012		Google scholar	NO	NO	Irrelevante	Irrelevant to the study objectives
Zhang, Kechu; Karim, Fazal; Jin, Zuxiang; Xiao, Hongtao; Yao, Yongfang; Ni, Qingyong; Li, Bajin; Pu-Cuo, Wangjia; Huang, Zhonghao; Xu, Huailiang	Diet and feeding behavior of a group of high-altitude rhesus macaques: high adaptation to food shortages and seasonal fluctuations	2023	10.1093/cz/zoac047	Google scholar	NO	NO	Irrelevante	Irrelevant to the study objectives
DeLuycker, Anneke M.	Diet and Feeding Ecology of the Critically Endangered San Martín Titi Monkey (Plecturocebus oenanthe) in Peru	2024	10.1007/s10764-021-00256-w	Google scholar	NO	NO	Irrelevante	Irrelevant to the study objectives
Borah, Mrigakhi; Devi, Ashalata; Kumar, Awadhesh	Diet and feeding ecology of the western hoolock gibbon (Hoolock hoolock) in a tropical forest fragment of Northeast India	2018	10.1007/s10329-017-0627-6	Wos	NO	NO	Irrelevante	Irrelevant to the study objectives
Ceccarelli, Enrico; Rangel Negrin, Ariadna; Coyohua-Fuentes, Alejandro; Canales-Espinosa, Domingo; Dias, Pedro Americo D.	Diet and seed dispersal of bearded capuchin monkeys (Sapajus libidinosus) in Brasilia National Park	2020	10.1002/ajp.23099	Wos	NO	NO	Irrelevante	Irrelevant to the study objectives
Dias, Pedro Americo D.; Coyohua-Fuentes, Alejandro; Chavira-Ramirez, David Roberto; Canales-Espinosa, Domingo; Rangel-Negrin, Ariadna	Diet diversity and seasonality of robust capuchins (Sapajus sp.) in a tiny urban forest	2022	10.1002/ajpa.24464	Wos	NO	NO	Irrelevante	Irrelevant to the study objectives
Gluitz, Alicia; Martínez, Laura Monica; Molist, Miquel; Estebaranz-Sánchez, Ferran	Diet in the Early Bronze Age: a buccal microwear analysis from the plain of Barcelona (Spain)	2023	10.1007/s12520-023-01855-9	Google scholar	NO	NO	Irrelevante	Irrelevant to the study objectives
Pinto, L. P.; Setz, E. Z. F.	Diet of Alouatta belzebul discolor in an Amazonian Rain Forest of Northern Mato Grosso State, Brazil	2004		Google scholar	YES	YES	MAYBE	Included
Luecke-Bridgeman, Leandra	Diet of the black howler monkey (Alouatta pigra) in mangrove forests and the phytochemistry of mangrove plants.	2012		Wos	YES	NO	Alouatta	Irrelevant to the study objectives
Galetti, M.; Pedroni, F.; Morellato, L. P. C.	Diet of the brown howler monkey Alouatta fusca in a forest fragment in southeastern Brazil	1994		Google scholar	YES	NO		Study conducted before 2000
Galetti, M.	Diet of the scaly-headed parrot (Pionus maximiliani) in a semideciduous forest in southeastern Brazil	1993		Google scholar	NO	NO	Irrelevante	Irrelevant to the study objectives
Parpinelli, Giovana Alves; Pereira, Felipe Dos Santos Machado; Garcia, Thiago Deruza; Hannes, Camille Ogliari; Awane, Guilherme Akira; Vidotto-Magnoni, Ana Paula	DIET PLASTICITY OF A WILD SOUTHERN BLACK-HORNED CAPUCHIN MONKEY GROUP IN AN URBAN FRAGMENT	2024	10.4257/oeco.2024.2804.07	Google scholar	NO	NO	Irrelevante	Irrelevant to the study objectives
Janeiro, JBR de	Dieta de Callithrix jacchus (Linnaeus, 1758) e Callithrix penicillata (E. Geoffroy, 1812)(Callitrichidae–Primates) e seus híbridos, alóctones no	2011		Google scholar	NO	NO	Irrelevante	Irrelevant to the study objectives
Campos, C. B.	Dieta de carnÃvoros e uso do espaÃ § o por mamÃferos de mÃ© dio e grande porte em Ã¡ reas de silvicultura do Estado de SÃ£ o Paulo, Brasil.	2009		Google scholar	NO	NO	Irrelevante	Irrelevant to the study objectives
Shuingues…, C. de Oliveira	Dieta de jaguatirica (Leopardus Pardalis) no sul da Amazônia brasileira	2018		Google scholar	NO	NO	Irrelevante	Irrelevant to the study objectives
Cabral, S. O.	Dieta de lagartos e serpentes atropelados em rodovias do semiárido nordestino no estado do Rio Grande do Norte, RN	2019		Google scholar	NO	NO	Irrelevante	Irrelevant to the study objectives
Alves, S. L.; Zaú, A. S.	Dieta de macacos bugio (Alouatta fusca clamitans) em um fragmento de floresta atlântica, Floresta da Cicuta–RJ: observações preliminares			Google scholar	YES	NO		Insufficient sampling effort
Miranda, J. M. D.	Dieta de Sciurus ingrami Thomas (Rodentia, homas (Rodentia, homas (Rodentia, Sciuridae) em um idae) em um remanescente de Flor emanescente de Flor …	2005		Google scholar	NO	NO	Irrelevante	Irrelevant to the study objectives
Samanez, A. G. A.; Sandoval, D. D.	Dieta del mono araña marrón Ateles hybridus en un fragmento de bosque en la reserva forestal de Caparo, Venezuela en temporada seca	2016		Google scholar	NO	NO	Irrelevante	Irrelevant to the study objectives
Rodríguez, TS Manjarrés	Dieta del perro (Canis familiaris) y sus interacciones con la fauna silvestre de la cuenca alta del Río Otún-Risaralda (Colombia)	2015		Google scholar	NO	NO	Irrelevante	Irrelevant to the study objectives
Vilela, S. L.; Faria, D. S.	Dieta do Callithrix penicillata (Primates, Callitrichidae) em áreas de cerrado no Distrito Federal, Brasil	2002		Google scholar	NO	NO	Irrelevante	Irrelevant to the study objectives
Silva, F. H. A.	Dieta do gavião-real Harpia harpyja (Aves: Accipitridae) em florestas de terra firme de Parintins, Amazonas, Brasil	2007		Google scholar	NO	NO	Irrelevante	Irrelevant to the study objectives
Vasconcellos, F. K.	Dieta e comportamento de um grupo de Alouatta guariba clamitans Cabrera, 1940: uma relação de causa e efeito?	2009		Google scholar	YES	YES	Alouatta	Included
Ferreira, A. C.; Lemos, F. G.	Dieta e Dispersão de Sementes por Bugios (Alouatta caraya) em um Fragmento Urbano de Cerrado, em Catalão, Goiás PIVIC/2010-2011			Google scholar	NO	NO	Irrelevante	Irrelevant to the study objectives
Casella, J.	Dieta e frugivoria por marsupiais didelfideos em uma floresta estacional semidecidual no Parque Nacional do Iguaçu, Paraná, Brasil	2006		Google scholar	NO	NO	Irrelevante	Irrelevant to the study objectives
Barcelos, ARCW	Dieta frugívora e potencial de dispersão de sementes de Tapirus terrestris (Mammalia, Perissodactyla) em um mosaico de floresta	2011		Google scholar	NO	NO	Irrelevante	Irrelevant to the study objectives
Gómez-Posada, C.	Dieta y comportamiento alimentario de un grupo de mico maicero Cebus apella de acuerdo a la variación en la oferta de frutos y artrópodos, en la Amazonía …	2012		Google scholar	NO	NO	Irrelevante	Irrelevant to the study objectives
Mancini, M. Márquez	Dieta y ecologia alimenticia del mono araña café (ateles hybridus) en la serrania del las Quinchas, Boyacá, Colombia	2008		Google scholar	NO	NO	Irrelevante	Irrelevant to the study objectives
Aguiar, L. de Moraes; Reis, N. R.; Ludwig…, G.	Dieta, área de vida, vocalizações e estimativas populacionais de Alouatta guariba em um remanescente florestal no norte do estado do Paraná	2003		Google scholar	YES	NO	Alouatta	Data not available
Chocó, D. C.; Ambiente…, M.	DIETA, FORRAJEO y PRESUPUESTO DE TIEMPO EN COTONCILLOS (CALLICEBUS DISCOLOR) DEL PARQUE NACIONAL yASUNí EN LA AMAZONIA …	2005		Google scholar	NO	NO		Irrelevant to the study objectives
Pinto, L. P.	Dieta, padrão de atividades e área de vida de Alouatta belzebul discolor (Primates, Atelidae) em Paranaíta, norte de Mato Grosso	2002		Google scholar	NO	NO	Irrelevante	Irrelevant to the study objectives
Chiarello, A. G.	Dieta, padrão de atividades e área de vida de um grupo de bugios (Alouatta fusca) na Reserva de Santa Genebra, Campinas, SP	1992		Google scholar	YES	NO	Alouatta	Study conducted before 2000
Hernández, C. G. E.	Dieta, uso de hábitat y patrones de actividad del puma (Puma concolor) y el jaguar (Panthera onca) en la Selva Maya, Centroamérica	2008		Google scholar	NO	NO	Irrelevante	Irrelevant to the study objectives
Terhune, Claire E.	Dietary correlates of temporomandibular joint morphology in New World primates	2011	10.1016/j.jhevol.2011.08.003	Wos	NO	NO	Primates	Irrelevant to the study objectives
Mihaminekena, Tsimisento Hasimija; Rakotonanahary, Ando Nantenaina; Frasier, Cynthia L.; Randriahaingo, Hery N.T.; Sefczek, Timothy M.; Tinsman, Jen C.; Randrianarimanana, H. Lucien; Ravaloharimanitra, Maholy; Rakotoarinivo, Toky Hery; Ratsimbazafy, Jonah Henri	Dietary flexibility of the greater bamboo lemur (Prolemur simus), a specialized feeder, in eastern Madagascar	2024	10.1002/ajp.23609	Google scholar	NO	NO	Irrelevante	Irrelevant to the study objectives
Williams, Frank L'Engle	Dietary Reconstruction of Pliocene Parapapio whitei from Makapansgat, South Africa, Using Dental Microwear Texture Analysis	2014	10.1159/000356029	Wos	NO	NO	Irrelevante	Irrelevant to the study objectives
Ni, Qing-Yong; Huang, Bei; Liang, Zong-Li; Wang, Xiao-Wei; Jiang, Xue-Long	Dietary Variability in the Western Black Crested Gibbon (Nomascus concolor) Inhabiting an Isolated and Disturbed Forest Fragment in Southern Yunnan, China	2014	10.1002/ajp.22224	Wos	NO	NO	Irrelevante	Irrelevant to the study objectives
Torres, R. I. C.; Jesus, A. S.; Loaiza…, J. O.	Dietas de primates no humanos del norte amazónico peruano	2022		Google scholar	NO	NO	Irrelevante	Irrelevant to the study objectives
Lee, Wanyi; Hayakawa, Takashi; Kiyono, Mieko; Yamabata, Naoto; Enari, Hiroto; Enari, Haruka S.; Fujita, Shiho; Kawazoe, Tatsuro; Asai, Takayuki; Oi, Toru	Diet-related factors strongly shaped the gut microbiota of Japanese macaques	2023	10.1002/ajp.23555	Google scholar	NO	NO	Irrelevante	Irrelevant to the study objectives
Dias, P. A. D.; Rangel-Negrín, A.	Diets of howler monkeys	2014		Google scholar	YES	NO	Alouatta	Irrelevant to the study objectives
Lai, Ying; Chen, Yanqiong; Zhang, Kechu; Huang, Zhonghao	Diets of white-headed langurs (Trachypithecus leucocephalus) inhabiting limestone forests: The effects of habitat fragmentation and implication for conservation	2024	10.1002/ece3.11716	Google scholar	NO	NO	Irrelevante	Irrelevant to the study objectives
Santos, L. P. C.	Diferenças sexo/etárias no Forrageamento de Cebus nigritus em área de Mata Atlântica	2010		Google scholar	NO	NO	Irrelevante	Irrelevant to the study objectives
Stevenson, P. R.; Beltrán, M. L.; Quiñones…, M. J.	Diferencias en el rango de hogar, el patron de actividades y la dieta de monos aulladores rojos en bosque continuo y en un fragmento de bosque en Colombia	2015		Google scholar	YES	YES	Irrelevante	Included
Grings, G. F.	Diferentes técnicas de plastia na reconstrução da região frontal da cabeça em bugio-ruivo (Alouatta guariba clamitans): relato de caso	2019		Google scholar	NO	NO	Irrelevante	Irrelevant to the study objectives
Lichtenberg, Stephane J.; Simmons, Jessica; Benefit, Brenda; Mccrossin, Fiona; Kautz, Tiffany; Arney, Irisa; Diaz, Luis Colon; Diaz, Marizol; Diaz, Robert; Milne, Robin; Shendo, Ben	Differences between black howler (Alouatta pigra) group size and pattern of vocalization in two ecologically different populations in northern Belize.	2012		Wos	NO	NO	Alouatta	Irrelevant to the study objectives
Chaves, Oscar M.; Stoner, Kathryn E.; Arroyo-Rodriguez, Victor	Differences in Diet Between Spider Monkey Groups Living in Forest Fragments and Continuous Forest in Mexico	2012	10.1111/j.1744-7429.2011.00766.x	Wos	NO	NO	Irrelevante	Irrelevant to the study objectives
Hicks, Heather N.	Differences in grooming behaviors in mantled howler monkeys (Alouatta palliata) based on weather conditions	2019		Wos	YES	NO	Alouatta	Irrelevant to the study objectives
Kubickova, Aneta; Banďouchová, Hana; Pikula, Jiří; Linhart, Petr; Piacek, Vladimír; Dundarova, Heliana; Sedláčková, Jana; Veitová, Lucie; Bednaříková, Šárka; Zukal, Jan	Differences in haematology and blood chemistry between the lesser mouse-eared bat (Myotis blythii) and its sibling species the greater mouse-eared bat (Myotis myotis)	2024	10.2754/avb202493040425	Scopus	NO	NO	Irrelevante	Irrelevant to the study objectives
Stevenson, P. R.; Beltrán, M. L.; Quiñones…, M. J.	Differences in home range, activity patterns and diet of red howler monkeys in a continuous forest and a forest fragment in Colombia	2015		Google scholar	YES	YES	Alouatta	Included
Marques, Fernanda Cristina (57044175200); dos Anjos, Luiz (57210022612)	Differences in mammal communities between forest fragments and restoration areas in the Atlantic Forest	2023	10.1111/aec.13422	Scopus	NO	NO	Irrelevante	Irrelevant to the study objectives
Hirst, Molly A.; Rodas-Martínez, A. Z.; Milich, Krista M.; Cortes-Ortiz, Liliana	Differences in sperm morphology between Alouatta palliata and Alouatta pigra are consistent with the intensity of sperm competition in each species	2023	10.1002/ajp.23538	Google scholar	NO	NO	Irrelevante	Irrelevant to the study objectives
Wu, Xian; Bi, Haiyang; Wu, Yongshu; Li, Xiangchen; Zhang, Yanan	Differences of the composition and functions of intestinal mucosal microbiota between male and female Jiangshan Black pigs	2024	10.13343/j.cnki.wsxb.20230683	Scopus	NO	NO	Irrelevante	Irrelevant to the study objectives
Valle, R. R.; Carvalho, F. M.; Muniz, J. A. P. C.; Leal, C. L. V.; Garcia-Herreros, M.	Differential distribution of sperm subpopulations and incidence of pleiomorphisms in ejaculates of captive howling monkeys (Alouatta caraya)	2013	10.1007/s00114-013-1092-8	Wos	NO	NO	Alouatta	Irrelevant to the study objectives
Milton, Katharine; Giacalone, Jacalyn	Differential Effects of Unusual Climatic Stress on Capuchin (Cebus capucinus) and Howler Monkey (Alouatta palliata) Populations on Barro Colorado Island, Panama	2014	10.1002/ajp.22229	Wos	NO	NO	Alouatta	Irrelevant to the study objectives
Fernando Dzul-Cauich, Henry; del Carmen Puc-Sosa, Marili; Miguel Canto-Osorio, Juan; Salomon Ballina-Gomez, Horacio	DIFFERENTIAL FRUIT CHOICE IN TWO SIMPATRIC MONKEY SPECIES AND FRUGIVOROUS BATS IN SOUTHERN MEXICO	2018	10.15446/abc.v23n2.63313	Wos	NO	NO	Irrelevante	Irrelevant to the study objectives
Zhong, Zhiqiang; Sun, Peiyuan; Zhang, Yuning; Li, Lingyun; Han, Di; Pan, Xiaoguang; Zhang, Ruiyang	Differential responses of rumen and fecal fermentation and microbiota of Liaoning cashmere goats after 2-hydroxy-4-(methylthio) butanoic acid isopropyl ester supplementation	2024	10.1038/s41598-024-58581-y	Scopus	NO	NO	Irrelevante	Irrelevant to the study objectives
Janiak, Mareike Cora	Digestive enzymes of human and nonhuman primates	2016	10.1002/evan.21498	Wos	NO	NO	Primates	Irrelevant to the study objectives
Espinosa-Gomez, Fabiola; Gomez-Rosales, Sergio; Wallis, Ian R.; Canales-Espinosa, Domingo; Hernandez-Salazar, Laura	Digestive strategies and food choice in mantled howler monkeys Alouatta palliata mexicana: bases of their dietary flexibility	2013	10.1007/s00360-013-0769-9	Wos	YES	NO	Alouatta	Irrelevant to the study objectives
Rangel, MH Méndez	Dilemas bioéticos, legales y sociales sobre el uso y explotación de primates en México	2023		Google scholar	NO	NO	Primates	Irrelevant to the study objectives
Guidi Schmidt, A. P	DIMORFISMO SEXUAL DA CABEÇA DA MANDÍBULA EM MACACOS CAPUCHINOS: CEBUS APELLA – AVALIAÇÃO POR MICROTOMOGRAFIA COMPUTADORIZADA			Google scholar	NO	NO	Irrelevante	Irrelevant to the study objectives
Luccas, V. R.	Dinâmica espaço-temporal intragrupo de macacos-prego (Sapajus nigritus) na Mata Atlântica	2022		Google scholar	NO	NO	Irrelevante	Irrelevant to the study objectives
Serna, S. R.; Bedoya, LMÁ; Zorrilla, A. M.	Dinámica poblacional de Alouatta seniculus en la reserva la montaña del Ocaso (Quindío).	2014		Google scholar	NO	NO	Irrelevante	Irrelevant to the study objectives
Souza-Alves, João Pedro; Hilário, Renato Richard; Fontes, Isadora P.; Thomas, William Wayt; de Vasconcellos Barbosa, Maria Regina V.	Direct links between resource availability and activity budget better reveal ecological patterns of endangered Coimbra-Filho’s titi monkey	2024	10.1007/s10329-023-01095-4	Google scholar	NO	NO	Irrelevante	Irrelevant to the study objectives
Larsen, R. Scott; Moresco, Anneke; Meneses, Ana; Glander, Kenneth E.	Directed seed dispersal: The case of howler monkey latrines	2024	10.1111/jmp.12720	Wos	NO	NO	Habla de Alouatta	Irrelevant to the study objectives
Pulecio-Santos, Sandy Lorena; de Souza, Alex Junior Souza; de Sa, Lilian Rose Marques	Discovery-defense strategy as a mechanism of social foraging of ants in tropical rainforest canopies	2024	10.1111/jmp.12728	Wos	NO	NO	Irrelevante	Irrelevant to the study objectives
Villioth, Jakob; Zuberbühler, Klaus; Newton-Fisher, Nicholas E.	Discrete choices: understanding the foraging strategies of wild chimpanzees	2023	10.1016/j.anbehav.2023.04.003	Google scholar	NO	NO	Irrelevante	Irrelevant to the study objectives
LUCHESI, LC; FERREIRA…, IF	DISCUTINDO O PAPEL DA FÊMEA NA CIÊNCIA DO COMPORTAMENTO: DO ESTEREÓTIPO AO EMPODERAMENTO	2023		Google scholar	NO	NO	Irrelevante	Irrelevant to the study objectives
Carleial, Rômulo; Pizzari, Tommaso; Richardson, David S.; McDonald, Grant C.	Disentangling the causes of temporal variation in the opportunity for sexual selection	2023	10.1038/s41467-023-36536-7	Scopus	NO	NO	Irrelevante	Irrelevant to the study objectives
de Guinea, Miguel (57200584199); Estrada, Alejandro (7004287493); Janmaat, Karline R.M. (14010310600); Nekaris, K. Anne-Isola (6603467721); Van Belle, Sarie (7005246266)	Disentangling the importance of social and ecological information in goal-directed movements in a wild primate	2021	10.1016/j.anbehav.2020.12.017	Scopus	NO	NO	Irrelevante	Irrelevant to the study objectives
Bustos, H.; Ordoñez, C.; Echeverry, A.; López…, B.	Diseño de corredores ecológicos como herramienta de manejo del paisaje para la conservación de mamíferos en la Orinoquía	2022		Google scholar	NO	NO	Irrelevante	Irrelevant to the study objectives
Van Belle, Sarie (7005246266); Di Fiore, Anthony (55908978200)	Dispersal patterns in black howler monkeys (Alouatta pigra): Integrating multiyear demographic and molecular data	2022	10.1111/mec.16227	Scopus	NO	NO	Habla de Alouatta	Irrelevant to the study objectives
Alcolea, M.	Dispersão de sementes pelo mico-leão-preto, Leontopithecus chrysopygus (Primates, Callitrichidae) em um fragmento de Mata Atlântica	2016		Google scholar	NO	NO	Irrelevante	Irrelevant to the study objectives
MORAES, PLR de	Dispersão de sementes pelo mono-carvoeiro (Brachyteles arachnoides E. Geoffroy, 1806) no Parque Estadual de Carlos Botelho	1992		Google scholar	NO	NO	Irrelevante	Irrelevant to the study objectives
Izar, P.	Dispersão de sementes por Cebus nigritus e Brachyteles arachnoides em área de Mata Atlântica, Parque Estadual Intervales, SP	2008		Google scholar	NO	NO	Irrelevante	Irrelevant to the study objectives
Correia, F. B. A.	Dispersão de sementes por guigós (Callicebus coimbrai) e conservação da Mata do Junco, Capela-SE	2014		Google scholar	NO	NO	Irrelevante	Irrelevant to the study objectives
Bufalo, F. S.	Dispersão de sementes por primatas e suas implicações para a conservação de um hotspot de biodiversidade, a Mata Atlântica da América do Sul	2017		Google scholar	NO	NO	Irrelevante	Irrelevant to the study objectives
Vieira, E. M.; Iob, G.	Dispersão e predação de sementes da araucária (Araucaria angustifolia)	2009		Google scholar	NO	NO	Irrelevante	Irrelevant to the study objectives
Santizo, G. Ponce	Dispersión de semillas por mono araña (Ateles geoffroyi), saraguate negro (Alouatta pigra) y escarabajos coprófagos en el Parque Nacional Tikal, Guatemala.	2004		Google scholar	NO	NO	Irrelevante	Irrelevant to the study objectives
Ponce‐Santizo, G.; Andresen, E.; Cano…, E.	Dispersión Primaria de Semillas por Primates y Dispersión Secundaria por Escarabajos Coprófagos en Tikal, Guatemala1	2006		Google scholar	NO	NO	Primates	Irrelevant to the study objectives
Decker, E. B.; Marques, J. C. B.	Disponibilidade de alimentos sazonais e taxa de encontros de grupos de bugios-ruivos (Alouatta guariba clamitans) no limite sul de sua distribuição	2013		Google scholar	YES	NO	Alouatta	Irrelevant to the study objectives
Pacheco, Víctor R.; Martínez-Altamirano, José; Mena, José Luis; Diaz, Silvia; Sánchez-Vendizú, Pamela Y.; Arana, Alejandra; Salinas, Letty; Arana, César; Arakaki, Mónica; Tobler, Mathias W.	Disproportion between the Peruvian Amazonian megadiverse mammalian fauna and the available molecular information	2024	10.1590/S1984-4689.v41.e23110	Scopus	NO	NO	Irrelevante	Irrelevant to the study objectives
Lousa, Túlio Costa; Camargo, Murilo Reis; Mota, Ricardo Vasquez; Cardoso Mendes, Francisco Dyonísio	Disputes Over Feeding Resources Provoke Agonistic Interactions Between Capuchins and Humans in Brasília National Park, Brazil	2024	10.1080/08927936.2024.2412407	Google scholar	NO	NO	Irrelevante	Irrelevant to the study objectives
Quintana, NA Flechas	Distancia entre individuos y cohesividad en tres géneros de primates atelidos	2015		Google scholar	NO	NO	Primates	Irrelevant to the study objectives
Morales, P. C. Q.; Díaz, G. C.; Galindo…, A. L.	Distancia espacial de dos grupos de mono aullador de manto en función de la estacionalidad	2017		Google scholar	YES	NO	Alouatta	Irrelevant to the study objectives
Ruiz, E. Vásquez	Distribución espacial del Alouatta Seniculus “coto mono” y su relación con los recursos disponibles en el área de conservación municipal Asociación Hídrica …	2005		Google scholar	NO	NO	Irrelevante	Irrelevant to the study objectives
Piedrahita-Cortés, J.; Soler-Tovar, D.	Distribución geográfica del mono aullador rojo (Alouatta seniculus) y la fiebre amarilla en Colombia	2016		Google scholar	NO	NO	Irrelevante	Irrelevant to the study objectives
Holzmann, I.	Distribución geográfica potencial y comportamiento vocal de dos especies de mono aullador (Alouatta guariba clamitans y Alouatta caraya)	2012		Google scholar	NO	NO	Irrelevante	Irrelevant to the study objectives
Pavé, R.; Ferrero, B. S.; Zunino…, G. E.	Distribución histórica del mono aullador negro y dorado al sur de la Mesopotamia Argentina: implicancias para su conservación	2025		Google scholar	NO	NO	Irrelevante	Irrelevant to the study objectives
Basurto, R. M. A.; Véliz, J. J. J.	Distribución potencial de hábitat de la especie alouatta palliata en el Ecuador	2025		Google scholar	NO	NO	Irrelevante	Irrelevant to the study objectives
Pacheco, LM Canales	Distribución y delimitación de áreas prioritarias para la conservación de Alouatta palliata y Cebus aequatorialis en la cordillera Chongón Colonche, provincia de …	2024		Google scholar	NO	NO	Irrelevante	Irrelevant to the study objectives
Leal, SA Zúñiga	Distribución, estructura y caracterización del hábitat de dos poblaciones simpátricas de Alouatta (Alouatta seniculus y Alouatta palliata, primates) en el Chocó …	2010		Google scholar	NO	NO	Irrelevante	Irrelevant to the study objectives
FONSECA, CRMG DA	Distribuição de atividades em espécies arbóreas do Sagüi-do-nordeste (Callithrix jacchus), em Mossoró-RN			Google scholar	NO	NO	Irrelevante	Irrelevant to the study objectives
Torres, R. S.; Orozco, G. D.; Camargo, M. B.; Pedron…, A.	DISTRIBUIÇÃO DE BUGIO-RUIVO (Alouatta guariba clamitans)(Primates Atelidae) NA ÁREA DE INFLUÊNCIA DAS OBRAS DE DUPLICAÇÃO DA BR-116/RS			Google scholar	NO	NO	Irrelevante	Irrelevant to the study objectives
Ramos, P. H. G.	Distribuição de mamíferos silvestres de médio e grande porte em remanescente de Mata Atlântica no sul do Brasil e associação de métodos de amostragem.	2014		Google scholar	NO	NO	Irrelevante	Irrelevant to the study objectives
Martins, M. B.	Distribuição e abundância da fauna na área de vida da Comunidade de Pini, em lugares selecionados por caçadores da Floresta Nacional do Tapajós/Pará	2010		Google scholar	NO	NO	Irrelevante	Irrelevant to the study objectives
Gonçalves, C. S.	Distribuição e conservação do macaco-prego (Cebus nigritus-Goldfuss, 1809) e documentação do conhecimento ecológico local na região do Parque Estadual de …	2006		Google scholar	NO	NO	Irrelevante	Irrelevant to the study objectives
Passos, F. C.; Miranda, J. M. D.; Aguiar…, L. M.	Distribuição e ocorrência de primatas no Estado do Paraná, Brasil	2006		Google scholar	NO	NO	Irrelevante	Irrelevant to the study objectives
Codenotti, T. L.; Silva, V. M.; Albuquerque…, V. J.	Distribuição e situação atual de conservação de Alouatta caraya (Humboldt, 1812) no Rio Grande do Sul, Brasil	2002		Google scholar	NO	NO	Irrelevante	Irrelevant to the study objectives
Alfaya, L. B.; Ilha, J. G.; Pairet, M. C.; Trigo…, T. C.	Distribuição espacial e composição social de grupos de bugios-ruivos (Alouatta guariba clamitans) em fragmentos florestais no sul do Brasil	2020		Google scholar	NO	NO	Irrelevante	Irrelevant to the study objectives
Lima, RP de; Alvite…, CM de Carvalho	DISTRIBUIÇÃO ESPACIAL E TEMPORAL DE PEIXES-BOIS (Trichechus manatus) REINTRODUZIDOS NO LITORAL NORDESTE DO BRASIL.	2012		Google scholar	NO	NO	Irrelevante	Irrelevant to the study objectives
JÚNIOR, DPDAF	Distribuição espaçotemporal de Aedes aegypti e de Aedes albopictus no estado de São Paulo, Brasil, 1986 a 2015	2018		Google scholar	NO	NO	Irrelevante	Irrelevant to the study objectives
Jerusalinsky, L.	Distribuição geográfica e conservação de Callicebus coimbrai Kobayashi &Langguth, 1999 (Primates–Pithaeciidae) na Mata Atlântica do nordeste do Brasil.	2013		Google scholar	NO	NO	Primates	Irrelevant to the study objectives
Shi, Haolei; Gao, Wei; Zheng, Yunchao; Yang, Lin; Han, Bin; Zhang, Yanchao; Zheng, Li	Distribution and abundance of oil-degrading bacteria in seawater of the Yellow Sea and Bohai Sea, China	2023	10.1016/j.scitotenv.2023.166038	Scopus	NO	NO	Irrelevante	Irrelevant to the study objectives
Baumgarten, A.	Distribution and biogeography of Central American howling monkeys (Alouatta pigra and A. palliata)	2006		Google scholar	NO	NO	Irrelevante	Irrelevant to the study objectives
Brandão, L. D.; Develey, P. F.	Distribution and conservation of the buffy tufted-ear marmoset, Callithrix aurita, in lowland coastal atlantic forest, southeast Brazil	1998		Google scholar	NO	NO	Irrelevante	Irrelevant to the study objectives
Sallum, Maria Anice Mubeb; de Azevedo, Thiago Salomão; Conn, Jan Evelyn; Lourenço-De-Oliveira, Ricardo	Distribution of Anophelinae (Diptera: Culicidae) and challenges for malaria elimination in Brazil	2024	10.1590/0074-02760240247	Scopus	NO	NO	Irrelevante	Irrelevant to the study objectives
Zaldívar, M. E.; Rocha, O.; Glander, K. E.; Aguilar…, G.	Distribution, ecology, life history, genetic variation, and risk of extinction of nonhuman primates from Costa Rica	2004		Google scholar	NO	NO	Irrelevante	Irrelevant to the study objectives
Tecot, Stacey R.; Ossello, Gianna M.; Smith, Paige G.; Rakotonirina, Laingoniaina Herifito Fidèle; Telo, Albert; Rasendry N, Victor; Rakotonirina T, Emile; Peñaherrera-Aguirre, Mateo	Diurnal fecal glucocorticoid metabolite rhythms in a cathemeral primate, the red-bellied lemur (Eulemur rubriventer), and across mammalian species	2023	10.1002/ajp.23521	Scopus	NO	NO	Irrelevante	Irrelevant to the study objectives
Ross, Samuel R.P.J.; Friedman, Nicholas R.; Dudley, Kenneth L.; Yoshida, Takuma; Yoshimura, Masashi; Economo, Evan Philip; Armitage, David W.; Donohue, Ian	Divergent ecological responses to typhoon disturbance revealed via landscape-scale acoustic monitoring	2024	10.1111/gcb.17067	Scopus	NO	NO	Irrelevante	Irrelevant to the study objectives
Paietta, Elise N.; Kraberger, Simona J.; Lund, Michael C.; Vargas, Karla L.; Custer, Joy M.; Ehmke, Erin E.; Yoder, Anne D.; Varsani, Arvind	Diverse Circular DNA Viral Communities in Blood, Oral, and Fecal Samples of Captive Lemurs	2024	10.3390/v16071099	Scopus	NO	NO	Irrelevante	Irrelevant to the study objectives
Franquesa-Soler, Montserrat; Aristizabal, John F.; Andresen, Ellen; Velez del Burgo, Itsaso; Shedden-Gonzalez, Aralisa; Rodriguez-Luna, Ernesto	Diverse diets and low-fiber, low-tannin foraging preferences: Foraging criteria of Tibetan macaques (Macaca thibetana) at low altitude in Huangshan	2022	10.3354/esr01195	Wos	NO	NO	Irrelevante	Irrelevant to the study objectives
Aquino, R.; Charpentier, E.; García, G.	Diversidad y abundancia de primates en hábitats del área de influencia de la carretera Iquitos–Nauta, Amazonía Peruana	2014		Google scholar	NO	NO	Primates	Irrelevant to the study objectives
Lima, B. Martha; Chame, M.; Cordeiro…, J. L. P.	Diversidade de helmintos intestinais em mamíferos silvestres e domésticos na Caatinga do Parque Nacional Serra da Capivara, Sudeste do Piauí, Brasil	2009		Google scholar	NO	NO	Irrelevante	Irrelevant to the study objectives
Alves, T. R.	Diversidade de mamíferos de médio e grande porte e sua relação com o mosaico vegetacional na fazenda experimental Edgárdia, UNESP, Botucatu/SP	2009		Google scholar	NO	NO	Irrelevante	Irrelevant to the study objectives
VALE, V.	DIVERSIDADE DE MAMÍFEROS NO PARQUE ESTADUAL DA CACHOEIRA DA FUMAÇA-ES	2011		Google scholar	NO	NO	Irrelevante	Irrelevant to the study objectives
Franco, R. R. A.	Diversidade taxonômica e funcional da microbiota de fezes de macacos bugios (Alouatta spp.) de cativeiro e vida livre	2022		Google scholar	NO	NO	Irrelevante	Irrelevant to the study objectives
Corewyn, Lisa C.; Kelaita, Mary A.; Nollman, Jenny; Hagnauer, Isabel; Blanco-Pena, Kinndle; Lessnau, Robert G.; Clayton, Jonathan B.; Shields-Cutler, Robin; Stoos, Kari Brossard	Diversity analysis and an updated list of mosquitoes (Diptera: Culicidae) found in Cantareira State Park, SAo Paulo, Brazil	2023	10.1111/jmp.12669	Wos	NO	NO	Irrelevante	Irrelevant to the study objectives
dos Santos, Elisandro O.; Klain, Vinicius F.; B. Manrique, Sebastian; Rodrigues, Rogerio O.; dos Santos, Helton F.; Sangioni, Luis A.; Dasso, Mauricio G.; de Almeida, Marco A. B.; dos Santos, Edmilson; Born, Lucas C.; Reck, Jose; Botton, Sonia de Avila	Diversity and Abundance of the Species of Arboreal Mammals in a Tropical Rainforest in Southeast Mexico	2023	10.1002/ajp.23472	Wos	NO	NO	Irrelevante	Irrelevant to the study objectives
Hurtado-Gómez, Juan Pablo; Vargas-Ramí́rez, Mario; Iverson, John B.; Joyce, Walter G.; McCranie, James Randall; Paetzold, Claudia; Fritz, Uwe	Diversity and biogeography of South American mud turtles elucidated by multilocus DNA sequencing (Testudines: Kinosternidae)	2024	10.1016/j.ympev.2024.108083	Scopus	NO	NO	Irrelevante	Irrelevant to the study objectives
Jácome-Negrete, Iván; Jiménez, Javier Torres; Utreras, Josselyn; Monar-Barragán, Paul; López, Eliseo; Chimbo, Moisés; Mamallacta, Adelmo; Licuy, Faustino; Galarza, Fidel Ernesto Rodriguez	Diversity and conservation of the macro and meso mammals in a protected forest in the upper Amazon of Pastaza, Ecuador; Diversidad y conservación de los macro y meso mamíferos de un bosque protegido de la alta Amazonía de Pastaza, Ecuador	2024	10.15446/caldasia.v46n1.100677	Scopus	NO	NO	Irrelevante	Irrelevant to the study objectives
Mendoza, A. Patricia; Munoz-Maceda, Ana; Ghersi, Bruno M.; Puente, Micaela De La; Zariquiey, Carlos M.; Cavero, Nancy; Murillo, Yovana; Sebastian, Miguel; Ibañez, Yohani; Parker, Patricia G.	Diversity and prevalence of zoonotic infections at the animal-human interface of primate trafficking in Peru	2024	10.1371/journal.pone.0287893	Scopus	NO	NO	Irrelevante	Irrelevant to the study objectives
Muletz-Wolz, Carly R.; Kurata, Naoko P.; Himschoot, Elizabeth A.; Wenker, Elizabeth S.; Quinn, Elizabeth A.; Hinde, Katie; Power, Michael L.; Fleischer, Robert C.	Diversity and temporal dynamics of primate milk microbiomes	2019	10.1002/ajp.22994	Wos	NO	NO	Primates	Irrelevant to the study objectives
Sun, Shangsheng; Jian, Zengliang; Rao, Qingyang; Chen, Jianfeng; Zhong, Misha; Wang, Yihan; Wang, Yuwei; Chen, Jun; Xie, Ping; Su, Haojie	Diversity of carbon cycle-linked phyllosphere microorganisms: A key driver of CO2 flux in macrophyte-dominated aquatic systems	2024	10.1016/j.watbs.2024.100289	Scopus	NO	NO	Irrelevante	Irrelevant to the study objectives
Pereira Gonçalves, Gustavo Henrique; Leal, Diego A.G.; Roratto, Paula Angélica; de Souza Júnior, Júlio César; Souza, Suzana Santos; Peruchi, Amanda Rezende; Nunes, Ana Júlia Dutra; da Silva Filho, Hercílio Higino; Hirano, Zelinda Maria Braga; Giongo, Adriana	Diversity of gastrointestinal parasites and molecular characterization of Giardia duodenalis in free-living and captive howler monkeys (Alouatta guariba clamitans) in southern Brazil	2024	10.1016/j.vprsr.2024.101048	Google scholar	NO	NO	Irrelevante	Irrelevant to the study objectives
Brividoro, Melina V.; Muttis, Evangelina; Agostini, Ilaria; Micieli, María Victoria; Tauro, Laura Beatriz	Diversity of mosquitoes (Diptera: Culicidae) in yellow fever risk areas in the Upper Paraná Atlantic Forest of Misiones, Argentina; Diversidad de mosquitos (Diptera, Culicidae) en áreas de importancia epidemiológica en el Bosque Atlántico del Alto Paraná de Misiones, Argentina	2023	10.25260/EA.23.33.2.0.2153	Scopus	NO	NO	Irrelevante	Irrelevant to the study objectives
Martins, Thiago Fernandes; Milanelo, Liliane; Krawczak, Felipe da Silva; Furuya, Haroldo Ryoiti; Fitorra, Lilian Sayuri; das Dores, Fabio Toledo; Pedro, Valeria da Silva; Hippolito, Alicia Giollo; Labruna, Marcelo Bahia	Diversity of ticks in the wildlife screening center of Sao Paulo city, Brazil	2017	10.1590/0103-8478cr20161052	Wos	NO	NO	Irrelevante	Irrelevant to the study objectives
Manuel, H. R.	DIVISIÓN DE CIENCIAS BIOLÓGICAS Y DE LA SALUD DEPARTAMENTO “EL HOMBRE Y SU AMBIENTE”	2024		Google scholar	NO	NO	Irrelevante	Irrelevant to the study objectives
Silva, T. da; Silva…, SMR da	Divulgação científica no Instagram: instrumento de sensibilização para preservação de espécies de primatas do litoral norte da paraíba	2021		Google scholar	NO	NO	Irrelevante	Irrelevant to the study objectives
Dao, Yujie; Yu, Jingsheng; Yang, Meihua; Han, Jianping; Fan, Chune; Pang, Xiaohui	DNA metabarcoding analysis of fungal community on surface of four root herbs	2024	10.1016/j.chmed.2023.01.003	Scopus	NO	NO	Irrelevante	Irrelevant to the study objectives
Dao, Yujie; Yu, Jingsheng; Yang, Meihua; Han, Jianping; Fan, Chune; Pang, Xiaohui	DNA Metabarcoding Reveals the Fungal Community on the Surface of Lonicerae Japonicae Flos, an Edible and Medicinal Herb	2023	10.3390/ijms242015081	Scopus	NO	NO	Irrelevante	Irrelevant to the study objectives
Coelho, I. P.	Do barro ao bamburro: relações entre a paisagem ea distribuição local de mamíferos e aves no Pantanal, Brasil	2016		Google scholar	NO	NO	Irrelevante	Irrelevant to the study objectives
Samson, David R.; Muehlenbein, Michael P.; Hunt, Kevin D.	Do chimpanzees (Pan troglodytes schweinfurthii) exhibit sleep related behaviors that minimize exposure to parasitic arthropods? A preliminary report on the possible anti-vector function of chimpanzee sleeping platforms	2013	10.1007/s10329-012-0329-z	Wos	NO	NO	Irrelevante	Irrelevant to the study objectives
Lilli, Ginevra; Charlotte, Sirot; Hayley, Campbell; Fanny, Hermand; Deirdre, Brophy; Jean-François, Flot; Graham, Conor T.; George, Isabelle F.	Do fish gut microbiotas vary across spatial scales? A case study of Diplodus vulgaris in the Mediterranean Sea	2024	10.1186/s42523-024-00319-2	Scopus	NO	NO	Irrelevante	Irrelevant to the study objectives
Aristizabal, J. F.; Negrete-Yankelevich, S.; Lopez-Rios, A.; Serio-Silva, J. C.	DO HOWLER MONKEYS (Alouatta pigra) RESPOND WITH AGGREGATED FOOD SELECTION TO THE SPATIAL HETEROGENEITY OF FOOD RESOURCES IN FOREST FRAGMENTS? A PROBLEM FOR SPATIAL ECOLOGY	2019		Wos	YES	NO	Alouatta	Irrelevant to the study objectives
Bertrand, Dominique A.; Berman, Carol M.; Agil, Muhammad; Sutiah, Uni; Engelhardt, Antje	Do Responses of Wild Macaca nigra to Crop Defense Resemble Responses to Predators?	2023	10.1007/s10764-023-00392-5	Scopus	NO	NO	Irrelevante	Irrelevant to the study objectives
Righini, N.; Martinez-Mota, R.; Garber, P. A.	DOES ENERGY INTAKE CORRELATE WITH FECAL GLUCOCORTICOIDS IN FREE-RANGING ALOUATTA PIGRA?	2013		Wos	NO	NO	Alouatta	Irrelevant to the study objectives
Comini, Indira Bifano; Lima, Gumercindo Souza; Torres, Carlos Moreira Miquelino Eleto; Torres, Fillipe Tamiozzo Pereira; de Figueiredo, Lívia Thaís Moreira; de Camargos, Virgínia Londe; Verly, Otávio Miranda; Urgal, Tiago Vital; Oliveira, Larissa Pires; Da-Rocha, Samuel José Silva Soares	Does forest fire modify the diametric distribution of lianas? A study case in a semideciduous seasonal forest with Araucaria angustifolia (Bertol.) Kuntze in Brazil	2023	10.1016/j.sajb.2023.06.058	Scopus	NO	NO	Irrelevante	Irrelevant to the study objectives
Gonzalez-Hernandez, Milagros; Dias, Pedro Americo D.; Romero-Salas, Dora; Canales-Espinosa, Domingo	Does home range use explain the relationship between group size and parasitism? A test with two sympatric species of howler monkeys	2011	10.1007/s10329-011-0252-8	Wos	YES	NO	Alouatta	Irrelevant to the study objectives
Shaw, Colin N.; Ryan, Timothy M.	Does skeletal anatomy reflect adaptation to locomotor patterns? cortical and trabecular architecture in human and nonhuman anthropoids	2012	10.1002/ajpa.21635	Wos	NO	NO	Irrelevante	Irrelevant to the study objectives
Macedo-Rego, Renato C.; Jennions, Michael D.; Santos, E. S. A.	Does the potential strength of sexual selection differ between mating systems with and without defensive behaviours? A meta-analysis	2024	10.1111/brv.13078	Google scholar	NO	NO	Irrelevante	Irrelevant to the study objectives
Dias, Pedro; Rangel Negrin, Ariadna; Chavira Ramirez, David R.; Gomez Espinosa, Eugenia E.; Canales Espinosa, Domingo	DOG BARKS INFLUENCE THE BEHAVIOR AND STRESS PHYSIOLOGY OF WILD MANTLED HOWLER MONKEYS AT LOS TUXTLAS	2023		Wos	YES	NO	Alouatta	Irrelevant to the study objectives
Rangel-Negrín, Ariadna (26429973000); Gómez-Espinosa, Eugenia Eréndira (55974378300); Chavira-Ramírez, David Roberto (57076934800); Dias, Pedro A.D. (15724828000)	Dog barks influence the physiological stress and behavior of a wild primate	2023	10.1016/j.scitotenv.2023.163585	Scopus	NO	NO	Irrelevante	Irrelevant to the study objectives
Corewyn, Lisa C.	Dominance, Access to Females, and Mating Success Among Coresident Male Mantled Howlers (Alouatta palliata) at La Pacifica, Costa Rica	2015	10.1002/ajp.22355	Wos	NO	NO	Alouatta	Irrelevant to the study objectives
Arnijas, C. L.; Suárez, M. M.	Dominancia social, diferencias sexuales y niveles de cortisol fecal en monos aulladores	2018		Google scholar	NO	NO	Irrelevante	Irrelevant to the study objectives
Franco, E. R.; Callejas, E. R.; García, C. V.; Sarabia…, D. O.	Dos registros de helmintos en mono aullador negro (alouatta pigra) en Mexico	2012		Google scholar	NO	NO	Irrelevante	Irrelevant to the study objectives
Bolt, Laura M. ; Schreier, Amy L. ; Voss, Kristofor A. ; Sheehan, Elizabeth A. ; Barrickman, Nancy L.	Down by the riverside: Riparian edge effects on three monkey species in a fragmented Costa Rican forest	2020	10.1111/btp.12769	Scopus	YES	NO	Irrelevante	Irrelevant to the study objectives
Fannin, Luke D.; Joy, Mary S.; Dominy, Nathaniel J.; McGraw, William Scott; DeSilva, Jeremy M.	Downclimbing and the evolution of ape forelimb morphologies	2023	10.1098/rsos.230145	Scopus	NO	NO	Irrelevante	Irrelevant to the study objectives
Souza-Alves, Joao P.; Chagas, Renata R. D.; Santana, Marina M.; Boyle, Sarah A.; Bezerra, Bruna M.	Dramatic decline in a titi monkey population after the 2016-2018 sylvatic yellow fever outbreak in Brazil	2021	10.1002/ajp.23237	Wos	NO	NO	Irrelevante	Irrelevant to the study objectives
Steinmetz, S.	Drinking by howler monkeys (Alouatta fusca) and its seasonality at the Intervales State Park, São Paulo, Brazil	2001		Google scholar	YES	NO	MAYBE	Irrelevant to the study objectives
Lobato, E. C.	Driven by the moon: the foraging behaviour of Procellariiforms at night	2017		Google scholar	NO	NO	Irrelevante	Irrelevant to the study objectives
Santos-Filho, Manoel Dos; Ribeiro, Thalita; da Silva, Dionei José; Bogoni, Juliano André; Palmeirim, Ana Filipa	Drivers of functional diversity in small-bodied mammals across a deforestation frontier in the Southern Brazilian Amazon	2024	10.1007/s13364-024-00740-7	Scopus	NO	NO	Irrelevante	Irrelevant to the study objectives
Griffiths, Brian M.; Griffiths, Lesa G.; Jin, Yan; Gilmore, Michael P.	Drivers of geophagy by red brocket deer (Mazama americana) at Amazonian interior forest mineral licks	2024	10.1002/ece3.10968	Scopus	NO	NO	Irrelevante	Irrelevant to the study objectives
Griffiths, Brian M. (57201547144); Hansbrough, George (59460769600); Griffiths, Lesa G. (57936271700); Valderrama, Diego (6602766975); Gilmore, Michael P. (54791052000)	Drivers of geophagy of large-bodied amazonian herbivorous and frugivorous mammals	2024	10.1038/s41598-024-80237-0	Scopus	NO	NO	Irrelevante	Irrelevant to the study objectives
Shedden-González, Aralisa (36195180500); Solórzano-García, Brenda (56545769000); White, Jennifer Mae (57800623500); Gillingham, Phillipa K. (37114086100); Korstjens, Amanda H. (6602546945)	Drivers of jaguar (Panthera onca) and puma (Puma concolor) predation on endangered primates within a transformed landscape in southern Mexico	2023	10.1111/btp.13253	Scopus	NO	NO	Irrelevante	Irrelevant to the study objectives
Calle-Rendón, Bayron R. (40461010800); de Toledo, Jose Julio (57090009000); Mustin, Karen (24332638900); Hilário, Renato R. (34978420700)	Drivers of primate richness and occurrence in a naturally patchy landscape in the Brazilian Amazon	2020	10.1007/s10531-020-02028-z	Scopus	NO	NO	Irrelevante	Irrelevant to the study objectives
Larsen, Hanne Lyngholm; Møller-Lassesen, Katrine; Enevoldsen, Esther Magdalene Ellersgaard; Madsen, Sarah Bøgh; Obsen, Maria Trier; Povlsen, Peter; Bruhn, Dan; Pertoldi, Cino; Pagh, Sussie	Drone with Mounted Thermal Infrared Cameras for Monitoring Terrestrial Mammals	2023	10.3390/drones7110680	Scopus	NO	NO	Irrelevante	Irrelevant to the study objectives
Campos, Renata C.; Medina Hernandez, Malva I.	Dung beetle assemblages (Coleoptera, Scarabaeinae) in Atlantic forest fragments in southern Brazil	2013	10.1590/S0085-56262013000100008	Wos	NO	NO	Irrelevante	Irrelevant to the study objectives
Hernandez…, N. Martínez	Dung beetles (Coleoptera: Scarabaeinae) associated to mammalians feces in a tropical dry forest fragment in Department of Atlántico, Colombia	2012		Google scholar	NO	NO	Irrelevante	Irrelevant to the study objectives
Morales-Trejo, Juan J.; Dáttilo, W. F.C.; Zurita, Gustavo Andrés; Arellano, Lucrecia	Duration of Cattle Ranching Affects Dung Beetle Diversity and Secondary Seed Removal in Tropical Dry Forest Landscapes	2024	10.3390/insects15100749	Scopus	NO	NO	Irrelevante	Irrelevant to the study objectives
Spradley, Jackson P.; Glander, Kenneth E.; Kay, Richard F.	Dust in the Wind: How Climate Variables and Volcanic Dust Affect Rates of Tooth Wear in Central American Howling Monkeys	2016	10.1002/ajpa.22877	Wos	NO	NO	Irrelevante	Irrelevant to the study objectives
Ventura, F.	Dynamic Soaring in the Winds of Change: The Effects of Wind and Oceanography on the Population and Spatial Ecology of Seabirds	2022		Google scholar	NO	NO	Irrelevante	Irrelevant to the study objectives
Yan, Xiumei; Yan, Jingbin; Xiang, Qiangwei; Dai, Huan; Wang, Yinghui; Fang, Lingjuan; Huang, Kaiyu; Zhang, Weixi	Early-life gut microbiota in food allergic children and its impact on the development of allergic disease	2023	10.1186/s13052-023-01557-x	Scopus	NO	NO	Irrelevante	Irrelevant to the study objectives
Suetsugu, Kenji; Kimura-Yokoyama, Osamu; Kitamura, Shumpei	Earwigs and woodlice as some of the world's smallest internal seed dispersal agents: Insights from the ecology of Monotropastrum humile (Ericaceae)	2024	10.1002/ppp3.10519	Google scholar	NO	NO	Irrelevante	Irrelevant to the study objectives
Take, Makiko; Yumoto, Takakazu; Barnett, Adrian Ashton; Onizawa, Kota; Spironello, Wilson Roberto	Eat the fruit earlier: Sakis (Pithecia chrysocephala) show enhanced temporal fruit resource access compared with squirrel monkeys (Saimiri sciureus) in an urban forest fragment in Brazil	2024	10.1002/ajp.23575	Scopus	NO	NO	Irrelevante	Irrelevant to the study objectives
Notman, H.; Paterson, J. D.; Reynolds, V.	Eckhard W. Heymann, Abteilung Verhaltensökologie &Soziobiologie, Deutsches Primatenzentrum, Kellnerweg 4, D-37077 Göttingen, Germany, e-mail …	2011		Google scholar	NO	NO	Primates	Irrelevant to the study objectives
Meloro, Carlo; Caceres, Nilton; Carotenuto, Francesco; Passaro, Federico; Sponchiado, Jonas; Melo, Geruza Leal; Raia, Pasquale	Ecogeographical variation in skull morphometry of howler monkeys (Primates: Atelidae)	2014	10.1016/j.jcz.2013.11.002	Wos	NO	NO	Alouatta	Irrelevant to the study objectives
Park, Chang-eon; Cho, Bum-joon; Kim, Minji; Kim, Min-chul; Park, Min Kyu; Son, Jang Ick; Park, Hee-cheon; Shin, Jae-ho	Ecoinformatic Analysis of the Gut Ecological Diversity of Wild and Captive Long-Tailed Gorals Using Improved ITS2 Region Primers to Support Their Conservation	2023	10.3390/microorganisms11061368	Scopus	NO	NO	Irrelevante	Irrelevant to the study objectives
VERÇOSA, JVDEA	ECOLOGIA ALIMENTAR DE GRUPOS DE SAUÁS (Callicebus nigrifrons) EM UMA FLORESTA ESTACIONAL SEMIDECIDUAL			Google scholar	NO	NO	Irrelevante	Irrelevant to the study objectives
Gomes, H. L.; Santos, W. F.	Ecologia alimentar e comportamento geral de Bugios-pretos (Alouata caraya, Primates, Atelidae) em mata urbana de Ribeirão Preto/SP	2004		Google scholar	YES	NO		Data not available
José, R. S. A.	Ecologia alimentar, padrão de atividades de" e; Alouatta guariba clamitans" e; Cabrera, 1940 (Atelidae: Primates) e mudanças na cobertura da vegetação em um …	2024		Google scholar	YES	YES	Alouatta	Included
Fernández, V. A.; Kowalewski, M. M.	Ecología alimentaria de Alouatta caraya en Argentina: patrones de selección del alimento,¿ Una cuestión de métodos	2017		Google scholar	YES	NO	MAYBE	Insufficient sampling effort
Fernandez, V. A.; Kowalewski, M. M.	Ecología alimentaria en monos aulladores negros y dorados (Alouatta caraya): patrones de selección del alimento,¿ Una cuestión de métodos?	2018		Google scholar	NO	NO	Irrelevante	Irrelevant to the study objectives
JESUS, ADES	ECOLOGIA AO AVESSO: AVALIANDO ASPECTOS ECOLÓGICOS DA DIETA E PARASITISMO DE PRIMATAS AMAZÔNICOS POR MEIO DO ESTUDO DE …	2022		Google scholar	YES	NO	Irrelevante	Irrelevant to the study objectives
Pereira, T. S.	Ecologia cognitiva e forrageamento de Alouatta guariba clamitans Cabrera, 1940: os bugios-ruivos possuem mapas mentais?	2008		Google scholar	YES	NO		Insufficient sampling effort
Lima, E. F.	Ecologia Comportamental de um Grupo Silvestre de Macaco-de-Cheiro Saimiri Sciureus no Parque Ecológico de Gunma, Santa Bárbara do Pará-PA.	2000		Google scholar	NO	NO	Irrelevante	Irrelevant to the study objectives
Santos, E. F.	Ecologia da cutia Dasyprocta leporina (Linnaeus, 1758) em um fragmento florestal urbano em Campinas-SP (Rodentia: Dasyproctidae)	2005		Google scholar	NO	NO	Irrelevante	Irrelevant to the study objectives
Oliveira, E. M.	Ecologia de Alouatta guariba clamitans (Humbolt, 1812-Primates, Atelidae), em mata estacional semidecídua no sudeste do Brasil	2003		Google scholar	YES	YES	MAYBE	Included
Carvajal, JM Gonzalez	ECOLOGIA DE Callithrix penicillata INTRODUZIDOS NA ILHA DE SANTA CATARINA: UM ESTUDO DE LONGO PRAZO	2019		Google scholar	NO	NO	Irrelevante	Irrelevant to the study objectives
Montenegro, M. M. V.	Ecologia de Cebus flavius (Schreber, 1774) em remanescentes de Mata Atlântica no estado da Paraíba	2011		Google scholar	NO	NO	Irrelevante	Irrelevant to the study objectives
Oliveira, P. A.	Ecologia de fêmeas de ouriço-preto Chaetomys subspinosus (Olfers 1818)(Rodentia: Erethizontidae) nas florestas de restinga do Parque Estadual Paulo …	2006		Google scholar	NO	NO	Irrelevante	Irrelevant to the study objectives
Faria-Corrêa, M.	Ecologia de graxains (Carnivora: Canidae; Cerdocyon thous e Pseudalopex gymnocercus) em um remanescente de Mata Atlântica na região metropolitana de Porto …	2004		Google scholar	NO	NO	Irrelevante	Irrelevant to the study objectives
Portella, A. S.	Ecologia de Kerodon acrobata (Rodentia: Caviidae) em fragmentos de mata seca associados a afloramentos calcários no Cerrado do Brasil Central	2016		Google scholar	NO	NO	Irrelevante	Irrelevant to the study objectives
Bianchi, R. C.	Ecologia de mesocarnívoros em uma área no Pantanal Central, Mato Grosso do Sul	2009		Google scholar	NO	NO	Irrelevante	Irrelevant to the study objectives
Leal, G. R.	Ecologia de Pterodroma arminjoniana: morfologia, alimentação e uso de habitat.	2018		Google scholar	NO	NO	Irrelevante	Irrelevant to the study objectives
Breziski, M. A. R.	Ecologia de um grupo de Micos-leões-pretos (Leontopithecus chrysopygus) em uma Floresta Submontana	2024		Google scholar	NO	NO	Irrelevante	Irrelevant to the study objectives
Castaño, J. H.; Ramírez, D. C.; Botero, J. E.	Ecología del mono nocturno andino (Aotus lemurinus) en fragmentos de bosque subandinos de Colombia	2010		Google scholar	NO	NO	Irrelevante	Irrelevant to the study objectives
Fialho, M. de Souza	Ecologia do Alouatta fusca em floresta de encosta e de restinga no Sul do Brasil	2000		Google scholar	YES	NO	Alouatta	Irrelevant to the study objectives
Gonçalves, J. R.; Oliveira…, S. G.	Ecologia e comportamento de Alouatta guariba clamitans (Primates, Atelidae) em um ambiente fragmentado	2006		Google scholar	YES	NO	Alouatta	Irrelevant to the study objectives
Guzzo, G. B.	Ecologia e comportamento de Alouatta guariba clamitans Cabrera, 1940, em um fragmento de mata de araucária na serra gaúcha	2009		Google scholar	YES	YES	Alouatta	Included
Gomez, A. M. S.	Ecologia e comportamento de Alouatta seniculus em uma mata de terra firma na Amazônia Central	1999		Google scholar	YES	NO	MAYBE	Study conducted before 2000
Lopes, K. G. D.	Ecologia e comportamento de Callicebus bernhardi em um fragmento florestal em Rondônia, Brasil	2016		Google scholar	NO	NO	Irrelevante	Irrelevant to the study objectives
Rangel, C. H.	Ecologia e comportamento de Callitrichidae (Primates) no Jardim Botânico do Rio de Janeiro	2012		Google scholar	NO	NO	Released	Irrelevant to the study objectives
Fortes, V. B.; Bicca-Marques, J. C.	Ecologia e comportamento de primatas: métodos de estudo de campo	2005		Google scholar	NO	NO	Irrelevante	Irrelevant to the study objectives
Braga, F. G.	Ecologia e comportamento de tamanduá-bandeira	2010		Google scholar	NO	NO	Irrelevante	Irrelevant to the study objectives
Prates, H. M.	Ecologia e comportamento de um grupo de bugios-pretos (Alouatta caraya) habitante de um pomar em Alegrete, RS, Brasil	2007		Google scholar	YES	NO		Included like Prates 2008
Gonçalves, J. da Rosa; Bicca-Marques, J. C.	Ecologia e comportamento de um grupo de bugios-ruivos em uma mata urbana no sul do Brasil			Google scholar	NO	NO	Irrelevante	Irrelevant to the study objectives
Passamani, M.	Ecologia e comportamento de um grupo de sagüi-da-cara-branca (Callithrix geoffroyi) em um fragmento de Mata Atlântica no Espírito Santo	1996		Google scholar	NO	NO	Irrelevante	Irrelevant to the study objectives
Steinmetz, S.; Neto, P. Nogueira	Ecologia e comportamento do bugio (Alouatta fusca clamitans, Atelidae-Primates) no Parque Estadual Intervales-SP	2000		Google scholar	YES	NO	MAYBE	Data not available
Quintino, E. P.	Ecologia e comportamento do bugio vermelho (Alouatta puruensis) em um fragmento florestal em Rolim de Moura, Rondônia	2014		Google scholar	YES	NO	MAYBE	Insufficient sampling effort
Fortes, V. B.	Ecologia e comportamento do bugio-ruivo (Alouatta guariba clamitans Cabrera, 1940) em fragmentos florestais na depressão central do Rio Grande do Sul …	2008		Google scholar	YES	YES	MAYBE	Included
Decker, E. B.	Ecologia e comportamento do bugio-ruivo (Alouatta guariba clamitans) em um fragmento florestal no limite sul da distribuição: testando predições de modelos …	2015		Google scholar	YES	NO	Alouatta	Insufficient sampling effort
GinÃ, F.; Andres, GÃ	Ecologia e comportamento do ouriÃ § o-preto (Chaetomys subspinosus, Olfers 1818) em fragmentos de Mata AtlÃ¢ ntica do municÃpio de IlhÃ© us, sul da Bahia	2009		Google scholar	NO	NO	Irrelevante	Irrelevant to the study objectives
Oliveira, E. N. C.	Ecologia e conservação de mamíferos carnívoros de Mata Atlântica na região do complexo estuarino lagunar de Cananéia, estado de São Paulo	2006		Google scholar	NO	NO	Irrelevante	Irrelevant to the study objectives
Nascimento, A. T. A.	Ecologia e conservação do mico-leão-da-cara-preta (Leontopithecus caissara) na região do Ariri, Cananeia, São Paulo	2014		Google scholar	NO	NO	Irrelevante	Irrelevant to the study objectives
LUCIANA ASCHOFF COUTINHO	Ecologia e mobilidade do Mico-Leão-de-cara-dourada (Leontopithecus chrysomelas) (Kuhl, 1820) (PRIMATES, CALLITRICHIDAE), DENTRO E ENTRE PEQUENOS FRAGMENTOS DEGRADADOS DO SUL DA BAHIA (UMA, BRASIL)	2018		Google scholar	NO	NO	Irrelevante	Irrelevant to the study objectives
MARTINS…, BC	ECOLOGIA E REPRODUÇÃO DO QUATI (NASUA NASUA, LINNAEUS 1766)	2023		Google scholar	NO	NO	Irrelevante	Irrelevant to the study objectives
Garcia, C. Villanueva	Ecología molecular y diversidad parasitaria de poblaciones silvestres de las especies de mono aullador Aloutta palliata y A. pigra en Mesoamérica	2017		Google scholar	NO	NO	Irrelevante	Irrelevant to the study objectives
Fernández, V. A.; Righini, N.; Rothman, J.; Naturales…, M. A. C.	Ecología nutricional de monos aulladores (género Alouatta): aplicación de un nuevo enfoque para la conservación de los primates neotropicales			Google scholar	NO	NO	Irrelevante	Irrelevant to the study objectives
Fernández, V. A.	Ecología nutricional del mono aullador negro y dorado (Alouatta caraya) en el límite sur de su distribución	2014		Google scholar	YES	NO	MAYBE	Insufficient sampling effort
Jardim, MM de Assis	Ecologia Populacional de Bugios-Ruivos (Alouatta guariba) nos Municípios de Porto Alegre e Viamão, RS, Brasil.	2005		Google scholar	NO	NO	Irrelevante	Irrelevant to the study objectives
Magioli, M.	Ecologia trÃ³fica, funcional e isotÃ³pica de mamÃferos terrestres da Mata AtlÃ¢ ntica	2018		Google scholar	NO	NO	Irrelevante	Irrelevant to the study objectives
Rotta, G.	Ecología trófica de los monos aulladores negros y dorados (Alouatta caraya, Atelidae) en el gradiente latitudinal de la selva de inundación del río Paraná …	2016		Google scholar	NO	NO	Alouatta	Irrelevant to the study objectives
Vieira, CCRT	Ecologia trófica do carapau-negrão e da cavala na região da Madeira	2019		Google scholar	NO	NO	Irrelevante	Irrelevant to the study objectives
Azevedo, CS de	Ecologia, comportamento e manejo de emas (Rhea americana, Rheidae, Aves)	2010		Google scholar	NO	NO	Irrelevante	Irrelevant to the study objectives
McKinney, Tracie	Ecological and Behavioural Flexibility of Mantled Howlers (Alouatta palliata) in Response to Anthropogenic Habitat Disturbance	2019	10.1159/000499825	Wos	YES	NO	Alouatta	PhD thesis included
Campera, M.; Adams, K.; Aronson, T.; Donati, G.	Ecological and Demographic Correlates to Primate Densities in Fragments of Lowland Rainforest at La Suerte Biological Station, Northeastern Costa Rica	2011		Wos	NO	NO	Primates	Irrelevant to the study objectives
Lim, Jun Ying; Wasserman, Michael D.; Veen, Jorin; Despres-Einspenner, Marie-Lynne; Kissling, W. Daniel	Ecological and evolutionary significance of primates' most consumed plant families	2021	10.1098/rspb.2021.0737	Wos	NO	NO	Primates	Irrelevant to the study objectives
Whitney, Tabor L.; Mallott, Elizabeth K.; Diakiw, Laura O.; Christie, Diana M.; Ting, Nelson; Amato, Katherine R.; Tecot, Stacey R.; Baden, Andrea Lee	Ecological and genetic variables co-vary with social group identity to shape the gut microbiome of a pair-living primate	2024	10.1002/ajp.23657	Scopus	NO	NO	Irrelevante	Irrelevant to the study objectives
Janisch, Judith; McNamara, Allison; Myers, Lydia C.; Schapker, Nicole M.; Dunham, Noah Thomas; Phelps, Taylor; Mundry, Roger; Hieronymus, Tobin Lee; Shapiro, Liza J.; Young, Jesse W.	Ecological and phylogenetic influences on limb joint kinematics in wild primates	2024	10.1093/zoolinnean/zlae004	Scopus	NO	NO	Irrelevante	Irrelevant to the study objectives
Bobadilla, Yanina Tamara; Ibarra-Polesel, Mario Gabriel; Gómez-Cifuentes, Andrés; Zurita, Gustavo Andrés	Ecological cascades following trophic rewilding: A case of study with dung beetles in the Iberá wetlands of Argentina	2024	10.1016/j.biocon.2024.110478	Scopus	NO	NO	Irrelevante	Irrelevant to the study objectives
Silva, Natália Ingrid Oliveira (57765066900); Albery, Gregory F. (57189088946); Arruda, Matheus Soares (57212325134); Oliveira, Gabriela Fernanda Garcia (57212323907); Costa, Thaís Alkifeles (57219410696); de Mello, Érica Munhoz (57219422032); Moreira, Gabriel Dias (58439805700); Reis, Erik Vinícius (57212447301); da Silva, Simone Agostinho (58476619300); Silva, Marlise Costa (58440840600); de Al…	Ecological drivers of sustained enzootic yellow fever virus transmission in Brazil, 2017–2021	2023	10.1371/journal.pntd.0011407	Scopus	NO	NO	Irrelevante	Irrelevant to the study objectives
Chaves, Oscar M.; Fortes, Vanessa B.; Hass, Gabriela P.; Azevedo, Renata B.; Stoner, Kathryn E.; Bicca-Marques, Julio Cesar	Ecological indication metrics on dung beetles metacommunities in native forests and Pinus monocultures	2021	10.1371/journal.pone.0236974	Wos	NO	NO	Irrelevante	Irrelevant to the study objectives
De Oliveira, Tadeu G.; Fox-Rosales, Lester Alexander; Ramírez-Fernández, José Daniel; Cepeda-Duque, Juan Camilo; Zug, Rebecca; Sánchez-Lalinde, Catalina; Oliveira, Marcelo Juliano Rabelo; Marinho, Paulo Henrique Dantas; Bonilla-Sánchez, Alejandra; Marques, Mara C.	Ecological modeling, biogeography, and phenotypic analyses setting the tiger cats’ hyperdimensional niches reveal a new species	2024	10.1038/s41598-024-52379-8	Scopus	NO	NO	Irrelevante	Irrelevant to the study objectives
Chollet, Madeleine B.; Teaford, Mark F.	Ecological Stress and Linear Enamel Hypoplasia in Cebus	2010	10.1002/ajpa.21182	Wos	NO	NO	Irrelevante	Irrelevant to the study objectives
Sabbi, Kris H.; Kurilla, Sophia E.; Monroe, Isabelle G.; Zhang, Yukun; Menante, Ashley; Cole, Megan F.; Otali, Emily; Kobusingye, Maggy; Emery Thompson, Melissa; Muller, Martin N.	Ecological variation in adult social play reveals a hidden cost of motherhood for wild chimpanzees	2024	10.1016/j.cub.2024.02.025	Scopus	NO	NO	Irrelevante	Irrelevant to the study objectives
Sánchez-Soto, Ma Fernanda; Gaona, Osiris; Mercado-Juárez, Ricardo A.; Yanez-Montalvo, Alfredo; de León-Lorenzana, Arit Seleny; Borja-Martínez, Gabriela; Zaldívar, Daniela; Rodríguez-González, Stephany; Hernández-Villegas, Erika N.; Moreira-Soto, Andres	Ecological-based insights into bat populations in the Yucatán Peninsula under a One Health approach: coexistence or biophobia	2024	10.3389/fcosc.2024.1488378	Scopus	NO	NO	Irrelevante	Irrelevant to the study objectives
Trolliet, F.	Ecology of the Belizean black howler monkey (Alouatta pigra): a comparison between two populations living in a riparian forest and on coastal limestone hills	2010		Google scholar	YES	NO	Alouatta	Irrelevant to the study objectives
Bolt, Laura M. ; Owens, Jenna L.; Grant, Madison Taylor ; Coggeshall, Elizabeth M. C. ; Russell, Dorian G. ; Merrigan-Johnson, Carrie ; Jacobson, Zachary S. ; Schmidt, Zachary T. ; Kaser, Francesca V. E.; Schreier, Amy L. (23490820300)	Edge effects and social behavior in three platyrrhines	2025	10.1002/ajp.23610	Scopus	YES	NO	MAYBE	Data not available
Gorchov, David L.; Rondon, Xanic J.; Cornejo, Fernando; Schaefer, Robert L.; Janosko, Julia M.; Slutz, Greg	Edge effects in recruitment of trees, and relationship to seed dispersal patterns, in cleared strips in the Peruvian Amazon	2013	10.1007/s11284-012-0999-4	Wos	NO	NO	Irrelevante	Irrelevant to the study objectives
Lenz, Bryan B.; Jack, Katharine M.; Spironello, Wilson R.	Edge Effects in the Primate Community of the Biological Dynamics of Forest Fragments Project, Amazonas, Brazil	2014	10.1002/ajpa.22590	Wos	NO	NO	Primates	Irrelevant to the study objectives
Rodrigues, F.; Schulz, L.; Tomio, D.	Educação Ambiental em contextos de Educação Não Formal: uma análise de práticas educativas desenvolvidas no Zoológico de Pomerode	2020		Google scholar	NO	NO	Irrelevante	Irrelevant to the study objectives
Puglia, KRPR	Educação ambiental transformadora para a conservação da avifauna recebida pelo Centro de Pesquisa e Medicina Veterinária em Animais Selvagens (CEMPAS) da …	2022		Google scholar	NO	NO	Irrelevante	Irrelevant to the study objectives
Costa, G. de Oliveira	Educação ambiental-experiências dos zoológicos brasileiros	2004		Google scholar	NO	NO	Irrelevante	Irrelevant to the study objectives
Bravo, S. P.	Efecto de carayá (Alouatta caraya) en la dinámica y regeneración de las selvas de inundación del Paraná Medio	2003		Google scholar	NO	NO	Irrelevante	Irrelevant to the study objectives
Martínez, DF Salamanca	Efecto de la disponibilidad de frutos en la sobreposición ecológica de Lagothrix lagotricha y Alouatta seniculus durante la transición seca-lluvia en la Reserva Rey …	2025		Google scholar	NO	NO	Irrelevante	Irrelevant to the study objectives
Acedo, C. G.	Efecto de la estructura de paisajes antrópicos sobre los primates	2018		Google scholar	NO	NO	Primates	Irrelevant to the study objectives
Palestino-Sánchez, R. M.; García-Orduña…, F.	Efecto de la temperatura ambiental sobre las posturas de descanso del mono aullador (Alouatta palliata)	2020		Google scholar	YES	NO	Alouatta	Irrelevant to the study objectives
Rangel-Acosta, J. L.; Martínez-Hernández…, N. J.	Efecto del tamaño de la ronda hidráulica sobre las comunidades de escarabajos coprófagos (Scarabaeidae: Scarabaeinae) en la cuenca media y baja del rio …	2016		Google scholar	NO	NO	Irrelevante	Irrelevant to the study objectives
Hernández, M. González	Efecto del uso de hábitat y la socialidad sobre las parasitosis gastrointestinales de monos aulladores (Alouatta palliata y Alouatta pigra) en Tabasco	2011		Google scholar	NO	NO	Irrelevante	Irrelevant to the study objectives
Silva, J. C. S.	EFECTO DEL USO DEL SUELO SOBRE LA CONFIGURACIÓN DEL PAÍSAJE, LA DISTRIBUCIÓN Y LA ABUNDANCIA DEL MONO AULLADOR NEGRO			Google scholar	NO	NO	Irrelevante	Irrelevant to the study objectives
CARRILLO, A. SIRA VEGAS	Efectos de la transformación del hábitat en la conducta y niveles de estrés de Alouatta palliata mexicana	2008		Google scholar	NO	NO	Irrelevante	Irrelevant to the study objectives
Carrillo, AS Vegas	Efectos de la transformación del hábitat en la conducta y niveles de estrés de" Alouatta palliata mexicana"	2008		Google scholar	NO	NO	Irrelevante	Irrelevant to the study objectives
Oliveira, D.; Rabaça, J. E.; Godinho, C.	Efeito da construção da barragem do Pisão (Beja, Portugal) nas comunidades	2014		Google scholar	NO	NO	Irrelevante	Irrelevant to the study objectives
Camaratta, D.	Efeito da disponibilidade de alimento na distribuição espacial de bugios-ruivos em um fragmento de Mata Atlântica	2016		Google scholar	YES	NO	MAYBE	Irrelevant to the study objectives
Fleury, M.	Efeito da fragmentação florestal na predação de sementes da palmeira jerivá (Syagrus romanzoffiana) em florestas semidecíduas do Estado de São Paulo	2003		Google scholar	NO	NO	Irrelevante	Irrelevant to the study objectives
Gruener, C. G.	Efeito da fragmentação florestal sobre as comunidades de morcegos do município de Blumenau, SC	2006		Google scholar	NO	NO	Irrelevante	Irrelevant to the study objectives
Treichl, N. G. A.	Efeito da perda de hábitat e pressão de caça sobre a diversidade funcional de primatas na América	2019		Google scholar	NO	NO	Irrelevante	Irrelevant to the study objectives
Back, J. P.	Efeito da suplementação alimentar no comportamento, dieta e saúde do Bugio-Ruivo (Alouatta guariba clamitans)	2024		Google scholar	NO	NO	Supplemented	Irrelevant to the study objectives
Comine, G. P.	Efeito da visitação no comportamento dos mico-leões-dourados (Leontopithecus rosalia) e dos mico-leões-pretos (Leontopithecus chrysopygus): Zoológico de …	2018		Google scholar	NO	NO	Irrelevante	Irrelevant to the study objectives
Machado, F.; Roque, I.; Rabaça, J. E.; Tomé, R.	Efeito das alterações agrícolas na Coruja-das-torres (Tyto alba; Scopoli, 1769): variação na abundância e no uso do espaço	2011		Google scholar	NO	NO	Irrelevante	Irrelevant to the study objectives
Neto, RTM dos Santos; Guevara…, R.	Efeito do sexo, do tamanho de sementes e da quantidade de fibra na dieta sobre o tempo de retencao em guariba-preto.	2018		Google scholar	NO	NO	Irrelevante	Irrelevant to the study objectives
Freitas, R. C. G.	Efeitos anestésicos das associações Cetamina/Dexmedetomidina e Cetamina/Midazolam Em bugios-pretos (Alouatta caraya)	2019		Google scholar	NO	NO	Irrelevante	Irrelevant to the study objectives
Silva, J. G.	Efeitos da arbórea introduzida Hovenia dulcis Thunb.(Rhamnaceae) sobre o componente árbóreo-arbustivo regenerante da floresta Atlântica no Sul do Brasil	2012		Google scholar	NO	NO	Irrelevante	Irrelevant to the study objectives
COSTA, CPA	Efeitos da defaunação de mamíferos herbívoros na comunidade vegetal	2004		Google scholar	NO	NO	Irrelevante	Irrelevant to the study objectives
Júnior, EAR Carvalho	Efeitos da fragmentação florestal sobre a composição e abundância de lagartos de serrapilheira e sub-bosque em fragmentos associados a uma savana …	2003		Google scholar	NO	NO	Irrelevante	Irrelevant to the study objectives
Lacerda, H. D.	Efeitos da fragmentação florestal sobre a estrutura trófica de morcegos filostomídeos na região da Serra da Bodoquena	2025		Google scholar	NO	NO	Irrelevante	Irrelevant to the study objectives
Souza, M. B.	Efeitos da fragmentação insular sobre a comunidade de primatas na Amazônia Central	2009		Google scholar	NO	NO	Irrelevante	Irrelevant to the study objectives
Gonczarowska, N.	Efeitos da modulação do sistema endocanabinoide na interação social e extinção da memória aversiva em macacos-prego (Sapajus spp)	2016		Google scholar	NO	NO	Irrelevante	Irrelevant to the study objectives
Mello, I. N. F.	Efeitos da reprodução, idade, sexo e sazonalidade no orçamento de atividades em bugios-ruivos (Alouatta guariba clamitans) selvagens	2023		Google scholar	YES	NO		Undergraduate thesis already published and included
Back, J. P.	Efeitos da suplementação alimentar no comportamento de bugios-ruivos (Alouatta guariba clamitans)	2018		Google scholar	NO	NO		Dietary supplementation
Silva, M. A.; Hohendorff, R. V.; Furlaneto, D. S.	Efeitos de técnica de enriquecimento ambiental no comportamento de Alouatta spp. mantidos no zoológico de Sapucaia do Sul-RS	2003		Google scholar	NO	NO	Captive	Irrelevant to the study objectives
Melo, F. C.	Efeitos do enriquecimentoalimentar natural e físico em bugios Alouatta guariba clamitans cativos em seu bem-estar	2017		Google scholar	NO	NO	Irrelevante	Irrelevant to the study objectives
Braga, L. N.	Efeitos do manejo florestal sustentável no padrão de atividade de espécies presas de Panthera onca em uma floresta de terra firme na Amazônia brasileira	2025		Google scholar	NO	NO	Irrelevante	Irrelevant to the study objectives
Silva, A. S. A.	Efetividade do mico-leão-preto Leontopithecus chrysopygus como dispersor de sementes e seu papel na regeneração florestal	2022		Google scholar	NO	NO	Irrelevante	Irrelevant to the study objectives
Ho, Lucy; Cortes-Ortiz, Liliana; Dias, Pedro Americo D.; Canales-Espinosa, Domingo; Kitchen, Dawn M.; Bergman, Thore J.	Effect of Ancestry on Behavioral Variation in Two Species of Howler Monkeys (Alouatta pigra and A. palliata) and Their Hybrids	2014	10.1002/ajp.22273	Wos	YES	NO	Alouatta	Irrelevant to the study objectives
Hu, Xiaojuan; Cao, Yucheng; Zhao, Xiu; Su, Haochang; Wen, Guoliang; Yang, Yufeng	Effect of bacterial community succession on environmental factors during litter decomposition of the seaweed Gracilaria lemaneiformis	2023	10.1016/j.marpolbul.2023.115797	Scopus	NO	NO	Irrelevante	Irrelevant to the study objectives
Zunino, G. E.; Pavé, R. E.; Brividoro…, M. V.	Effect of climatic seasonality and food availability on the activity budget and the diet of black and gold howler monkeys (Alouatta caraya)	2017		Google scholar	YES	YES	Alouatta	Included
Righini, N.; Serio‐Silva, J. C.; Rico‐Gray…, V.	Effect of different primate species on germination of Ficus (Urostigma) seeds	2004		Google scholar	NO	NO	Primates	Irrelevant to the study objectives
Huang, Zhonghao; Yuan, Peisong; Huang, Henglian; Tang, Xiaoping; Xu, Weijian; Huang, Chengming; Zhou, Qihai	Effect of habitat fragmentation on ranging behavior of white-headed langurs in limestone forests in Southwest China	2017	10.1007/s10329-017-0600-4	Wos	NO	NO	Irrelevante	Irrelevant to the study objectives
Teixeira, Joanison Vicente Dos Santos; Bonfim, Fernando C.G.; Vancine, Maurício Humberto; Ribeiro, Milton Cezar; Oliveira, Leonardo De Carvalho	Effect of landscape attributes on the occurrence of the endangered golden-headed lion tamarin in southern Bahia, Brazil	2024	10.1002/ajp.23588	Scopus	NO	NO	Irrelevante	Irrelevant to the study objectives
Wang, Yijun; Xu, Yu; Jiang, Lihua; Yang, Yan; Shi, Jing; Guan, Xilin; Sun, Tao; Zhao, Huanyu; Wang, Yafei; Liu, Yumin	Effect of Mild Organic Substitution on Soil Quality and Microbial Community	2024	10.3390/agronomy14050888	Scopus	NO	NO	Irrelevante	Irrelevant to the study objectives
Munoz Lazo, Fernando Julio Joao; Culot, Laurence; Huynen, Marie-Claude; Heymann, Eckhard W.	Effect of Resting Patterns of Tamarins (Saguinus fuscicollis and Saguinus mystax) on the Spatial Distribution of Seeds and Seedling Recruitment	2011	10.1007/s10764-010-9463-x	Wos	NO	NO	Irrelevante	Irrelevant to the study objectives
Toni, Hermann Cyr; Djossa, Bruno Agossou; Fandohan, Adandé Belarmain	Effect of Seed Processing by Flying Foxes and the Patas Monkey on the Germination Success of the African Ebony (Diospyros mespiliformis)	2023	10.2478/eko-2023-0020	Scopus	NO	NO	Irrelevante	Irrelevant to the study objectives
Calle-Rendon, Bayron R.; Hilario, Renato R.; de Toledo, Jose Julio	Effect of Site Attributes and Matrix Composition on Neotropical Primate Species Richness and Functional Traits: A Comparison Among Regions	2019	10.3390/d11050083	Wos	NO	NO	Primates	Irrelevant to the study objectives
Hart, Emilee N.; S C Takeshita, Rafaela Sayuri Cicalise	Effect of Social Dominance and Reproductive State on Adrenal Steroids in Female Japanese Macaques (Macaca fuscata)	2023	10.1007/s10764-023-00368-5	Scopus	NO	NO	Irrelevante	Irrelevant to the study objectives
Alvarez-Velazquez, Maria Fernanda; Espinosa-Gomez, Fabiola Carolina; Aristizabal, John F.; Garber, Paul A.; Serio-Silva, Juan Carlos	Effectiveness of Costa Rica's Conservation Portfolio to Lower Deforestation, Protect Primates, and Increase Community Participation	2024	10.1002/ajp.23638	Wos	NO	NO	Irrelevante	Irrelevant to the study objectives
Weiss, Bianca A.; Santana, Flávia D.; Petene Calvi, Geângelo; Costa, Gilvan S.; Zuanon, Jansen; Piedade, Maria Teresa Fernandez	Effectiveness of fish assemblage as seed dispersers in Amazon oligotrophic flooded forests	2024	10.1111/aec.13330	Scopus	NO	NO	Irrelevante	Irrelevant to the study objectives
Chaves, Oscar M.; Stoner, Kathryn E.; Arroyo-Rodriguez, Victor; Estrada, Alejandro	Effectiveness of Spider Monkeys (Ateles geoffroyi vellerosus) as Seed Dispersers in Continuous and Fragmented Rain Forests in Southern Mexico	2011	10.1007/s10764-010-9460-0	Wos	NO	NO	Irrelevante	Irrelevant to the study objectives
Zhang, Yanan; Ye, Yanxin; Guo, Jiaqing; Wang, Mengting; Li, Xuan; Ren, Yuting; Zhu, Weiyun; Yu, Kaifan	Effects of 2'-fucosyllactose on the composition and metabolic activity of intestinal microbiota from piglets after in vitro fermentation	2024	10.1002/jsfa.13037	Scopus	NO	NO	Irrelevante	Irrelevant to the study objectives
Liu, Tianwei; Pang, Rui; Huang, Li; Mao, Tiantian; Yu, Jiajia; Hua, Jinling; Zhong, Yifan; Ren, Chunhuan; Zhang, Zijun; Zhu, Wen	Effects of allicin addition on growth performance, rumen microbiome, and ruminal epithelial proteome of high-grain-fed goats	2024	10.1016/j.anifeedsci.2024.115944	Scopus	NO	NO	Irrelevante	Irrelevant to the study objectives
Tang, Yitian; Huang, Li; Sun, Xinyang; Ren, Chunhuan; Liu, Tianwei; Wu, Wenxuan; Zhang, Zijun; Zhu, Wen	Effects of allicin on growth performance, antioxidant profile, and microbiota compared to monensin of growing goats	2024	10.1111/asj.13917	Scopus	NO	NO	Irrelevante	Irrelevant to the study objectives
Henriques, Leonardo Dutra; Hauzman, Einat; Oliveira Bonci, Daniela Maria; Chang, Belinda S. W.; Pereira Carneiro Muniz, Jose Augusto; Souza, Givago da Silva; de Lima Silveira, Luiz Carlos; Galvao, Olavo de Faria; Kilpp Goulart, Paulo Roney; Ventura, Dora Fix	Effects of an Extreme Weather Event on Primate Populations	2021	10.1186/s12983-021-00421-0	Wos	NO	NO	Irrelevante	Irrelevant to the study objectives
Kuthyar, Sahana (57211132802); Kowalewski, Martin M. (23005070900); Roellig, Dawn M. (16175731100); Mallott, Elizabeth K. (56525233000); Zeng, Yan (57224735007); Gillespie, Thomas R. (7102070911); Amato, Katherine R. (45761039600)	Effects of anthropogenic habitat disturbance and Giardia duodenalis infection on a sentinel species' gut bacteria	2021	10.1002/ece3.6910	Scopus	NO	NO	Irrelevante	Irrelevant to the study objectives
Wang, Rou; Zhu, Jiying; Li, Beining; Liu, Yunli; Fang, Qingjun; Bai, Guoliang; Tang, Yadong; He, Feng; Zhou, Qiaohong; Wu, Zhenbin Bing	Effects of attapulgite on the growth status of submerged macrophytes Vallisneria spiralis and sediment microenvironment	2023	10.1016/j.jenvman.2023.118496	Scopus	NO	NO	Irrelevante	Irrelevant to the study objectives
Kuijt, Aza Fynley; Burton, A. Cole; Lamb, Clayton T.	Effects of bear endozoochory on germination and dispersal of huckleberry in the Canadian Rocky Mountains	2024	10.1371/journal.pone.0311809	Scopus	NO	NO	Irrelevante	Irrelevant to the study objectives
McGrath, Sarah J.; Malone, Nicholas M.; Behie, Alison M.	Effects of chainsaw noise on the activity budgets and calling behaviour of the northern yellow-cheeked crested gibbon (Nomascus annamensis)	2024	10.1002/wlb3.01196	Google scholar	NO	NO	Irrelevante	Irrelevant to the study objectives
Lou, Xiyuan; Sun, Xue; Liu, Xun; Li, Jianfeng; Zhang, Chao; Wu, Ankang; Qian, Changjiang; Ran, Jingcheng; Zhang, Xue; Sun, Yue	Effects of different habitats on gut microbial structure and function of Trachypithecus francoisi; 不同栖息环境对黑 叶 猴 肠 道 微 生 物 群 落 结 构 特 征 及 功能的影响	2024	10.20103/j.stxb.202402290418	Scopus	NO	NO	Irrelevante	Irrelevant to the study objectives
Ishikawa, Haruna	Effects of dung beetles on seedling emergence from herbaceous seeds in the dung of sika deer (Cervus nippon) in a temperate Japanese grassland ecosystem	2011	10.1007/s11284-011-0831-6	Wos	NO	NO	Irrelevante	Irrelevant to the study objectives
Gao, Hongmei; Jiang, Feng; Zhang, Jingjie; Chi, Xiangwen; Song, Pengfei; Bin, L. I.; Cai, Zhenyuan; Zhang, Tongzuo	Effects of ex situ conservation on diversity and function of the gut microbiota of the Tibetan wild ass (Equus kiang)	2023	10.1111/1749-4877.12726	Scopus	NO	NO	Irrelevante	Irrelevant to the study objectives
Sugai, L. S. M.; CARA, PAA; AC, A.	Effects of fig seeds ingestion by Alouatta Caraya: Does passage through the gut affects germination	2009		Google scholar	NO	NO	Irrelevante	Irrelevant to the study objectives
Palestino-Sánchez, R. M.; Huerta-Pacheco…, N. S.	Effects of fluctuation in temperature and humidity and behavioral thermoregulation on the resting time of Alouatta palliata monkeys	2025		Google scholar	YES	NO	Alouatta	Irrelevant to the study objectives
SEKTION, L.	Effects of forest fragmentation on brown spider monkeys (Ateles hybridus) and red howler monkeys (Alouatta seniculus)			Google scholar	YES	NO	Alouatta	Irrelevant to the study objectives
Sanchez-Solano, Karem G.; Reynoso-Cruz, Jose E.; Guevara, Roger; Morales-Mavil, Jorge E.; Laska, Matthias; Hernandez-Salazar, Laura T.	Effects of forest fragmentation on the dietary ecology and activity of a nocturnal lemur community in North West Madagascar	2022	10.1007/s10329-022-00984-4	Wos	NO	NO	Irrelevante	Irrelevant to the study objectives
Marsh, Christopher; Link, Andres; King-Bailey, Gillian; Donati, Giuseppe	Effects of Fragment and Vegetation Structure on the Population Abundance of Ateles hybridus, Alouatta seniculus and Cebus albifrons in Magdalena Valley, Colombia	2016	10.1159/000443929	Wos	NO	NO	Alouatta	Irrelevant to the study objectives
Kong, Qiuhong; Yuan, Jingjing; Zhou, Xianjun; Wang, Xiulong; Li, Haibo; Long, Xiyang	Effects of Gallnut Tannin Acid on Growth Performance and Intestinal Health of Largemouth Bass; 五 倍 子单 宁 酸 对大 口 黑 鲈 生长 性 能 和肠 道 健康 的 影 响	2024	10.12418/CJAN2024.041	Scopus	NO	NO	Irrelevante	Irrelevant to the study objectives
Pyritz, L. W.; Büntge, A. B. S.; Herzog…, S. K.	Effects of habitat structure and fragmentation on diversity and abundance of primates in tropical deciduous forests in Bolivia	2010		Google scholar	NO	NO	Primates	Irrelevant to the study objectives
Yao, Zhen; Zhao, Wenli; Tang, Baohong; Li, Qinghua; Wang, Zhenlong	Effects of host identity on the gut microbiota: A comparative study on three microtinae species	2024	10.1002/ame2.12404	Scopus	NO	NO	Irrelevante	Irrelevant to the study objectives
Genes, L.; Fernandez, F. A. S.; Vaz‐de‐Mello…, F. Z.	Effects of howler monkey reintroduction on ecological interactions and processes	2019		Google scholar	NO	NO	Irrelevante	Irrelevant to the study objectives
Dias, Pedro Americo D.; Rangel-Negrin, Ariadna; Canales-Espinosa, Domingo	Effects of Lactation on the Time-Budgets and Foraging Patterns of Female Black Howlers (Alouatta pigra)	2011	10.1002/ajpa.21481	Wos	YES	NO	Alouatta	Irrelevant to the study objectives
Dossa, Gbadamassi Gouvide Olawole; Li, Honglin; Pan, Bo; Ling, Tial C.; Schaefer, Douglas Allen; Roeder, Mareike M.; Njoroge, Denis Mburu; Zuo, Juan; Song, Liang; Ofosu-Bamfo, Bismark	Effects of lianas on forest biogeochemistry during their lives and afterlives	2024	10.1111/gcb.17274	Scopus	NO	NO	Irrelevante	Irrelevant to the study objectives
Canelo, Tara; Marquina, Daniel; Chozas, Sergio; Bergsten, Johannes; Gaytán, Álvaro; Pérez-Izquierdo, Carlos; Bonal, Raúl	Effects of livestock on arthropod biodiversity in Iberian holm oak savannas revealed by metabarcoding	2024	10.1016/j.jenvman.2024.121619	Scopus	NO	NO	Irrelevante	Irrelevant to the study objectives
Jung, L.; Mourthe, I.; Grelle, C. E. V.; Strier, K. B.; Boubli, J. P.	Effects of Local Habitat Variation on the Behavioral Ecology of Two Sympatric Groups of Brown Howler Monkey (Alouatta clamitans)	2015	10.1371/journal.pone.0129789	Google scholar	YES	NO		Insufficient sampling effort
Wang, Yijun; Gong, Huarui; Zhang, Zongxiao; Sun, Zeqiang; Liu, Shenglin; Ma, Changjian; Wang, Xuejun; Liu, Zhaohui	Effects of microbial communities during the cultivation of three salt-tolerant plants in saline-alkali land improvement	2024	10.3389/fmicb.2024.1470081	Scopus	NO	NO	Irrelevante	Irrelevant to the study objectives
Li, Jiaxing; Zhou, Yingming; Huang, Chengming; Fan, Penglai; Zhou, Qihai	Effects of month age and sex on mother−infant relationship in whiteheaded langurs (Trachypithecus leucocephalus); 白头叶猴婴猴月龄和性别对母婴关系的影响	2024	10.16829/j.slxb.150784	Scopus	NO	NO	Irrelevante	Irrelevant to the study objectives
Link, Andres; Di Fiore, Anthony	Effects of Predation Risk on the Grouping Patterns of White-Bellied Spider Monkeys (Ateles belzebuth belzebuth) in Western Amazonia	2013	10.1002/ajpa.22230	Wos	NO	NO	Irrelevante	Irrelevant to the study objectives
Vaglio, Stefano (25824087300); Kaburu, Stefano S. K. (55320301600); Pearce, Richard (57221320791); Bryant, Luke (57222223223); McAuley, Ailie (57222228739); Lott, Alexandria (57222221028); Sheppard, Demi J. (57222224276); Smith, Sarah (57221318910); E. Tompkins, Beth (57222224094); J. Elwell, Emily (57222227527); Fontani, Sara (56156162700); H. Young, Christopher (57222227295); Marliani, Giovanna…	Effects of scent enrichment on behavioral and physiological indicators of stress in zoo primates	2021	10.1002/ajp.23247	Scopus	NO	NO	Captive	Irrelevant to the study objectives
Neto, R. dos Santos; Guevara…, R.	Effects of sex, seed size and amount of dietary fiber on retention time of captive black howler monkeys	2018		Google scholar	NO	NO	Captive	Captive animals
Yang, Mei; Wang, Fengdan; Xu, Wen; Li, Xiaoming; Yin, Hang; Tuluhong, Muzhapaer Zhapacr; Qiu, Rui; Li, Bing; Cui, Guowen	Effects of the fermentation quality and microbial community of waxy maize mixed with fodder soybean silage	2024	10.3389/fmicb.2024.1405018	Scopus	NO	NO	Irrelevante	Irrelevant to the study objectives
Tsuji, Y.; Morimoto, M.; Matsubayashi, K.	Effects of the physical characteristics of seeds on gastrointestinal passage time in captive Japanese macaques	2010	10.1111/j.1469-7998.2009.00650.x	Wos	NO	NO	Irrelevante	Irrelevant to the study objectives
Gonzalez-Di Pierro, Ana M.; Benitez-Malvido, Julieta; Mendez-Toribio, Moises; Zermeno, Isela; Arroyo-Rodriguez, Victor; Stoner, Kathryn E.; Estrada, Alejandro	Effects of the Physical Environment and Primate Gut Passage on the Early Establishment of Ampelocera hottlei Standley in Rain Forest Fragments	2011	10.1111/j.1744-7429.2010.00734.x	Wos	NO	NO	Primates	Irrelevant to the study objectives
Cecchetti, A.	Effects of tourism operations on the behavioural patterns of dolphin populations off the Azores with particular emphasis on the common dolphin (Delphinus delphis)	2018		Google scholar	NO	NO	Irrelevante	Irrelevant to the study objectives
Bertrand, Dominique A.; Berman, Carol M.; Heistermann, Michael; Agil, Muhammad; Sutiah, Uni; Engelhardt, Antje	Effects of Tourist and Researcher Presence on Fecal Glucocorticoid Metabolite Levels in Wild, Habituated Sulawesi Crested Macaques (Macaca nigra)	2023	10.3390/ani13182842	Scopus	NO	NO	Irrelevante	Irrelevant to the study objectives
de Andrade Carneiro, Lucas (57221866871); Moreno, Tatiane B. (57214314025); Fernandes, Barbara D. (57221870507); Souza, Camilla M. M. (57197160006); Bastos, Tais S. (57204794878); Félix, Ananda P. (7005782066); da Rocha, Chayane (36349115100)	Effects of two dietary fiber levels on nutrient digestibility and intestinal fermentation products in captive brown howler monkeys (Alouatta guariba)	2021	10.1002/ajp.23238	Scopus	NO	NO	Habla de Alouatta	Irrelevant to the study objectives
Berthet, Melissa; Mesbahi, Geoffrey; Duvot, Guilhem; Zuberbuehler, Klaus; Casar, Cristiane; Bicca-Marques, Julio C.	Effects of variation in forest fragment habitat on black howler monkey demography in the unprotected landscape around Palenque National Park, Mexico	2021	10.1002/ajp.23335	Wos	NO	NO	Habla de Alouatta	Irrelevant to the study objectives
Lu, Rui; Yang, Yunfei; Fan, Linlin; Fan, Pengfei; Ma, Chi	Effects of Vegetation Structure of Arbor Layer on Overnight Habitat Selection of Trachypithecus crepusculus; 乔木层植被结构对印支灰叶猴夜宿地选择的影响	2024	10.12375/ysdwxb.20240301	Scopus	NO	NO	Irrelevante	Irrelevant to the study objectives
Sugianto, Nadine Adrianna; Newman, Chris J.; Macdonald, David W.; Buesching, Christina Dagmar	Effects of weather and social factors on hormone levels in the European badger (Meles meles)	2023	10.1016/j.zool.2023.126093	Scopus	NO	NO	Irrelevante	Irrelevant to the study objectives
Kahrig, Shannon; Halloran, Andrew R.	Effects of Weather, Temperature, and Humidity on Feeding Patterns of Mantled Howler Monkeys (Alouatta Palliata).	2010		Wos	YES	NO	Alouatta	Irrelevant to the study objectives
Dias, D.	Eira barbara (Linnaeus, 1758)			Google scholar	NO	NO	Irrelevante	Irrelevant to the study objectives
Márquez, P. A. B.; Chacares, B.	El águila harpía (Harpia harpyja): Especie centinela de primates en la Reserva Forestal de Imataca			Google scholar	NO	NO	Primates	Irrelevant to the study objectives
Holzmann, I.	El bullicioso corazón de los montes: los monos aulladores	2021		Google scholar	NO	NO	Irrelevante	Irrelevant to the study objectives
Pavé, R. E.	El conflicto madre-infante en el mono aullador negro y dorado (Alouatta caraya) y su comparación en dos sitios del noreste	2014		Google scholar	NO	NO	Irrelevante	Irrelevant to the study objectives
Pavé, R. E.	El conflicto madre-infante en el mono aullador negro y dorado (Alouatta caraya) y su comparación en dos sitios del noreste argentino	2016		Google scholar	NO	NO	Irrelevante	Irrelevant to the study objectives
Yoni, J. D.; Ipuchima, A.; No, D. O.	El conocimiento ancestral indígena sobre los peces de la Amazonia: los lagos de Yahuarcaca	2006		Google scholar	NO	NO	Irrelevante	Irrelevant to the study objectives
Estrada, A.; Mandujano, S.	El Foro de Primatología	2003		Google scholar	NO	NO	Irrelevante	Irrelevant to the study objectives
Romero, C. A.	El método de segmentar el recinto para observación y registro de comportamientos, según pasan los años.			Google scholar	NO	NO	Irrelevante	Irrelevant to the study objectives
Szapkievich, V. B.	El Río Paraná como modelador del ambiente de la distribución marginal sur de Alouatta caraya (Primates, Platyrrhini)	2000		Google scholar	NO	NO	Irrelevante	Irrelevant to the study objectives
Almeida, D. da Vera Cruz; Lopes…, CT de Albuquerque	Electrocution in a sloth (Choloepus didactylus) - clinical and surgical approach.	2022		Google scholar	NO	NO	Irrelevante	Irrelevant to the study objectives
Almeida, D. V. C.; Lopes…, CT de Albuquerque	Electrocution in a sloth (Choloepus didactylus)-clinical and surgical approach	2022		Google scholar	NO	NO	Irrelevante	Irrelevant to the study objectives
Almeida, D. V. C.; Lopes…, CT de Albuquerque	Eletrocussão em Preguiça-real (Choloepus didactylus)-abordagem clínica e cirúrgica	2022		Google scholar	NO	NO	Irrelevante	Irrelevant to the study objectives
de Souza, Viviane Kelin (57206485792); Schott, Diogo (57207730685); Wagner, Paulo Guilherme Carniel (57220886942); Pavarini, Saulo Petinatti (24401846500); Alievi, Marcelo Meller (6506289913); Valle, Stella Faria (24073799800); Soares, João Fábio (16445193800)	Emergence of Mansonella sp. in free-ranging primates in southern Brazil	2023	10.1007/s10329-022-01038-5	Scopus	NO	NO	Irrelevante	Irrelevant to the study objectives
Stein, D. de Sousa	EMISSÕES VOCAIS DE QUATI Nasua nasua (LINNAEUS 1766) ASSOCIADAS A CONTEXTOS COMPORTAMENTAIS			Google scholar	NO	NO	Irrelevante	Irrelevant to the study objectives
Cunha, F.	Emoções e estresse de animais	2020		Google scholar	NO	NO	Irrelevante	Irrelevant to the study objectives
Elena, L.	EN EL CODICE TRO CORTESIANO			Google scholar	NO	NO	Irrelevante	Irrelevant to the study objectives
Williams, Frank L'Engle	Enamel microwear texture properties of IGF 11778 (Oreopithecus bambolii) from the late Miocene of Baccinello, Italy	2013	10.4436/JASS.91006	Wos	NO	NO	Irrelevante	Irrelevant to the study objectives
Ferreguetti, Atilla C.; de Oliveira, Amanda B.M. ; Pereira, Bruno C. ; Santori, Ricardo T.; Geise, Lena ; Bergallo, Helena G.	Encounter rate and behavior of alouatta guariba clamitans in the ilha grande state park, rio de janeiro state, brazil	2020	10.3897/zoologia.37.e36846	Scopus	YES	NO	Habla de Alouatta	Insufficient sampling effort
Malintan, Rizka; Supiyani, Atin; Oktaviani, Rahayu; Prasetio, Yogi	Endoparasites of Wild Javan Gibbon (Hylobates moloch) At Gunung Halimun Salak National Park, Indonesia	2024	10.4308/hjb.31.5.929-941	Scopus	NO	NO	Irrelevante	Irrelevant to the study objectives
Junges, S. O.; Consatti, G.; Périco, E.; Bordignon…, S. A. L.	Endozoochory by Didelphis albiventris Lund, 1840 (Mammalia, Didelphimorphia) in a Semideciduous Seasonal Forest remnant in the South of Brazil	2018		Google scholar	NO	NO	Irrelevante	Irrelevant to the study objectives
Rangel-Negrin, Ariadna; Coyohua-Fuentes, Alejandro; Chavira-Ramirez, David R.; Canales-Espinosa, Domingo; Dias, Pedro Americo D.	Energetic constraints on the reproduction of female mantled howlers	2018	10.1002/ajp.22925	Wos	NO	NO	Alouatta	Irrelevant to the study objectives
Ferreira, V. H. B.	Enfrentando o estresse: um estudo comportamental e fisiológico em macacos-prego (Sapajus libidinosus) cativos	2017		Google scholar	NO	NO	Irrelevante	Irrelevant to the study objectives
Ruan, Zhepu; Chen, Kai; Cao, Weimiao; Meng, Lei; Yang, Bingang; Xu, Mengjun; Xing, Youwen; Li, Pengfa; Freilich, Shiri; Chen, Chen	Engineering natural microbiomes toward enhanced bioremediation by microbiome modeling	2024	10.1038/s41467-024-49098-z	Scopus	NO	NO	Irrelevante	Irrelevant to the study objectives
Hienz, R. D.; Pyle, D. A.; Frey, J. J.; Zarcone…, T. J.	Enrichment device use by baboons during long-term vs. intermittent availability	2000		Google scholar	NO	NO	Irrelevante	Irrelevant to the study objectives
Ferreira, G. C.	Enriquecimento ambiental aplicado ao bem-estar de Aratinga leucophthalma	2018		Google scholar	NO	NO	Irrelevante	Irrelevant to the study objectives
Manacero, R. B.; Tandello, A. M.; Nogali, O.	Enriquecimento ambiental como ferramenta de tratamento para redução de comportamento estereotipado de macaco-caiarara (Cebus kaapori)	2014		Google scholar	NO	NO	Irrelevante	Irrelevant to the study objectives
Morezzi, B. B.; Alves, I. S.; Kawanichi, L. A.; Bergamo…, M. C. S.	Enriquecimento ambiental em zoológicos	2020		Google scholar	NO	NO	Irrelevante	Irrelevant to the study objectives
ESPÉCIE, CT DA	ENRIQUECIMENTO AMBIENTAL PARA Sapajus flavius (Schreber, 1799) EM CATIVEIRO NO PARQUE ZOOBOTÂNICO GETÚLIO VARGAS COMO ESTÍMULO …	2023		Google scholar	NO	NO	Irrelevante	Irrelevant to the study objectives
Estrada, G. E.; Parra, J. P.	Enriquecimiento ambiental de fauna silvestre sometida a cautiverio en el hogar de paso Uniamazonia-Corpoamazonia.	2007		Google scholar	NO	NO	Irrelevante	Irrelevant to the study objectives
Rubio Guerra, Karen	Enriquecimiento ambiental en la etapa de socialización durante el proceso de rehabilitación del mono araña (Ateles geofroyi), en el Centro Mexicano de Rehabilitación de Primates A.C. (CMRP)	2023		Google scholar	NO	NO	Irrelevante	Irrelevant to the study objectives
Castillo-Guevara, C.; Unda-Harp, K.; Lara…, C.	Enriquecimiento ambiental y su efecto en la exhibición de comportamientos estereotipados en jaguares (Panthera onca) del Parque Zoológico" Yaguar Xoo" …	2012		Google scholar	NO	NO	Irrelevante	Irrelevant to the study objectives
Cadena, ÁZ de; Upegui, I.; Rodríguez…, C. J.	Ensayo clínico fase I para evaluar la terapia con Gliricidia sepium en lesiones cutáneas de primates de la familia Cebidae	2005		Google scholar	NO	NO	Primates	Irrelevant to the study objectives
Denk, Daniela; Taylor, Rachel E.; Stidworthy, Mark F.; Spiro, Simon	Entamoebiasis in zoological non-human primates in the United Kingdom	2025	10.1016/j.jcpa.2025.03.192	Wos	NO	NO	Primates	Irrelevant to the study objectives
da Silva, Michelli Santos; Picelli, Amanda Maria; de França, Kamila Pereira; Galati, Eunice Aparecida Bianchi; Andrade-Filho, José Dilermando; Julião, Genimar Rebouças; Rêgo, Felipe Dutra; de Medeiros, Jansen Fernandes	Entomological inferences highlight the risk of Leishmania transmission in the urban area of Porto Velho, Rondônia, Brazil	2024	10.1371/journal.pone.0309168	Scopus	NO	NO	Irrelevante	Irrelevant to the study objectives
Baruffi, M. M.	Entre o sol ea sombra: Os sentidos de escola para o povo Xokleng comunidade Bugio-SC	2006		Google scholar	NO	NO	Irrelevante	Irrelevant to the study objectives
Chen, Yanqiong; Lai, Ying; Zhang, Kechu; Huang, Zhonghao	Environmental determinants of the diets in François’ langurs (Trachypithecus francoisi)	2024	10.1080/03949370.2024.2361678	Google scholar	NO	NO	Irrelevante	Irrelevant to the study objectives
Morezzi, B. B.; Alves, I. S.; Kawanichi, L. A.; Bergamo…, M. C. S.	Environmental enrichment in zoos.	2021		Google scholar	NO	NO	Irrelevante	Irrelevant to the study objectives
Niehaus, Carmen (55364624700); Spínola, Manuel (55934453800); Su, Chunlei (11439067600); Rojas, Norman (6603807074); Rico-Chávez, Oscar (55946094800); Ibarra-Cerdeña, Carlos N. (8273515100); Foley, Janet (7402872921); Suzán, Gerardo (7801438528); Gutiérrez-Espeleta, Gustavo A. (6602639284); Chaves, Andrea (56256455000)	Environmental factors associated With Toxoplasma gondii Exposure in Neotropical Primates of Costa Rica	2020	10.3389/fvets.2020.583032	Scopus	NO	NO	Irrelevante	Irrelevant to the study objectives
Estalrrich, Almudena; Young, Mariel B.; Teaford, Mark F.; Ungar, Peter S.	Environmental Perturbations Can be Detected Through Microwear Texture Analysis in Two Platyrrhine Species From Brazilian Amazonia	2015	10.1002/ajp.22461	Wos	NO	NO	Irrelevante	Irrelevant to the study objectives
Martínez-Mota, Rodolfo (6507471426); Righini, Nicoletta (7801573100); Mallott, Elizabeth K. (56525233000); Palme, Rupert (55119967900); Amato, Katherine R. (45761039600)	Environmental Stress and the Primate Microbiome: Glucocorticoids Contribute to Structure Gut Bacterial Communities of Black Howler Monkeys in Anthropogenically Disturbed Forest Fragments	2022	10.3389/fevo.2022.863242	Scopus	NO	NO	Habla de Alouatta	Irrelevant to the study objectives
Pulecio-Santos, Sandy Lorena (56901326200); de Souza, Alex Junior Souza (55195102200); Lilian Rose Marques de, S.á. (35740269300)	Epidemiological characterization of oral focal epithelial hyperplasia in brown howler monkeys (Alouatta guariba clamitans)	2024	10.1111/jmp.12728	Scopus	NO	NO	Habla de Alouatta	Irrelevant to the study objectives
Pierron, Maxime; Sueur, Cédric; Shimada, Masaki; MacIntosh, Andrew J.J.; Romano, Valéria	Epidemiological Consequences of Individual Centrality on Wild Chimpanzees	2024	10.1002/ajp.23682	Scopus	NO	NO	Irrelevante	Irrelevant to the study objectives
Medeiros-Sousa, Antônio Ralph (55682366500); Laporta, Gabriel Zorello (13204727100); Mucci, Luis Filipe (7003869479); Marrelli, Mauro Toledo (6603472964)	Epizootic dynamics of yellow fever in forest fragments: An agent-based model to explore the influence of vector and host parameters	2022	10.1016/j.ecolmodel.2022.109884	Scopus	NO	NO	Irrelevante	Irrelevant to the study objectives
Méndez, J.	Escarabajos coprófagos (Coleoptera: Scarabaeinae) asociados a excrementos de mamíferos en un fragmento de bosque seco tropical en el Departamento …	2012		Google scholar	NO	NO	Irrelevante	Irrelevant to the study objectives
Anaya, D. A. T.; Dáttilo, W.; Rosas-Saito…, G. H.	Escarificación de endocarpos del jobo (Spondias mombin, Anacardiaceae) debido al paso por el tracto digestivo de monos aulladores de manto (Alouatta palliata mexicana): un vistazo microscópico	2022		Google scholar	NO	NO	Irrelevante	Irrelevant to the study objectives
Barbado, N.	Escola Parque: Educação Ambiental na Região do Parque Nacional do Iguaçu	2008		Google scholar	NO	NO	Irrelevante	Irrelevant to the study objectives
COEXISTÊNCIA, EPHE DA; EM…, PNÃOH	ESCOLA SUPERIOR DE CONSERVAÇÃO AMBIENTAL E SUSTENTABILIDADE			Google scholar	NO	NO	Irrelevante	Irrelevant to the study objectives
Kunt, P. C.	Esforço amostral mínimo para detecção de padrões comportamentais e ecológicos: um estudo de caso com bugios (Alouatta spp.)	2019		Google scholar	NO	NO		Review
Silva, PG da	Espécies de Scarabaeinae (Coleoptera: Scarabaeidae) de fragmentos florestais com diferentes níveis de alteração em Santa Maria, Rio Grande do Sul	2011		Google scholar	NO	NO	Irrelevante	Irrelevant to the study objectives
Franco, B.; Estrada, A.; Magaña, M.	Esruolo EL PATRN DE A: TvA GENERAL DE	2002		Google scholar	NO	NO	Irrelevante	Irrelevant to the study objectives
Yang, Xiaoshuang; Mu, Dijin; Hu, Mingjian; Xiao, Shizhen; Meng, Jianan	Establishment of the management effectiveness assessment system of world natural heritage and empirical analysis—a case study of Fanjingshan	2023	10.1186/s40494-023-00971-y	Scopus	NO	NO	Irrelevante	Irrelevant to the study objectives
Ca, B. S.	Estadio reproductivo, dispo y niveles de cortisol	2014		Google scholar	NO	NO	Irrelevante	Irrelevant to the study objectives
Santiago, S. Cañadas	Estadio reproductivo, disponibilidad de alimento y niveles de cortisol en monos aulladores hembra	2014		Google scholar	NO	NO	Irrelevante	Irrelevant to the study objectives
García, S.; Montilla, S. O.; Manrique…, V. B.	Estado de la investigación primatológica en el Eje Cafetero y Antioquia, Colombia	2018		Google scholar	NO	NO	Irrelevante	Irrelevant to the study objectives
Pozo-Montuy, G.; Miranda-Chan…, M. J.	Estado poblacional del saraguato negro (Alouatta pigra) en la Reserva de la Biosfera Pantanos de Centla	2021		Google scholar	NO	NO	Irrelevante	Irrelevant to the study objectives
Novo, N. M.; Kowalewski…, M. M.	Estado poblacional y distribución de los primates no humanos en Argentina	2005		Google scholar	NO	NO	Primates	Irrelevant to the study objectives
Londoño, J. M.; Gomez-Posada, C.	Estatus de la población de monos aulladores rojos en el Cañón del Barbas, fragmento montano, cordillera central, Colombia	2010		Google scholar	NO	NO	Irrelevante	Irrelevant to the study objectives
Bezerra¹, S. M.; Lavor, CS de; Brito, M. A.	ESTEATOSE HEPÁTICA EM PSITACIFORMES–REVISÃO DE LITERATURA	2022		Google scholar	NO	NO	Irrelevante	Irrelevant to the study objectives
Koike, Shinsuke; Masaki, Takashi; Nemoto, Yui; Kozakai, Chinatsu; Yamazaki, Koji; Kasai, Shinsuke; Nakajima, Ami; Kaji, Koichi	Estimate of the seed shadow created by the Asiatic black bear Ursus thibetanus and its characteristics as a seed disperser in Japanese cool-temperate forest	2011	10.1111/j.1600-0706.2010.18626.x	Wos	NO	NO	Irrelevante	Irrelevant to the study objectives
VALENZUELA, DCB; LADINO, LAC	ESTRATEGIA PARA LA CONSERVACIÓN DE PRIMATES DIURNOS EN EL ÁREA URBANA CONSOLIDADA DE VILLAVICENCIO CON BASE EN SU …			Google scholar	NO	NO	Primates	Irrelevant to the study objectives
Valenzuela, DC Buitrago; Ladino, LA Ceballos	Estrategia para la conservación de primates diurnos en el área urbana consolidada de Villavicencio con base en su distribución y conflictos	2019		Google scholar	NO	NO	Primates	Irrelevant to the study objectives
Muhle, C. B.	Estratégias adaptativas de um grupo de bugios-pretos, Alouatta caraya (Humboldt, 1812), em um bosque dominado por eucaliptos	2008		Google scholar	YES	YES	MAYBE	Included
Martins, M. M.; Neto, P. Nogueira	Estratégias alimentares e dispersão de sementes por Alouatta guariba e Brachyteles arachnoides em um fragmento de floresta semidecídua	2003		Google scholar	YES	NO	Alouatta	Irrelevant to the study objectives
Borja, JF Aristizabal; Vergara-Ariza…, A.	ESTRATEGIAS ALIMENTICIAS COMPLEMENTARIAS DEL MONO AULLADOR ROJO (Alouatta seniculus) EN BOSQUES ANDINOS FRAGMENTADOS	2024		Google scholar	NO	NO	Documento Alejandra Rivillas	Irrelevant to the study objectives
Dias, P. A. D.; Rodríguez-Luna, E.	Estrategias conductuales entre los machos de un grupo de Alouatta palliata mexicana (Isla Agaltepec, Veracruz, México)	2003		Google scholar	NO	NO	Irrelevante	Irrelevant to the study objectives
Borja, JF Aristizabal; Rivillas-Carmona…, A.	ESTRATEGIAS DE ALIMENTACIÓN EN UN HÁBITAT MONTANO EN COLOMBIA: CONOCIMIENTOS A PARTIR DE LAS ELECCIONES DIETÉTICAS DE LOS …	2024		Google scholar	NO	NO	Abstract sympossiums	Irrelevant to the study objectives
Sarabia, RU Hernández	Estrategias de desplazamiento de Ateles geoffroyi yucatanensis y Alouatta pigra en la búsqueda de recursos tróficos durante la temporada seca y húmeda en la …	2013		Google scholar	YES	NO	Alouatta	Irrelevant to the study objectives
Yamada, M. Y.	Estratégias de Educação Ambiental aplicadas à conscientização de conservação e Araras-Canindé (Ara ararauna Linnaeus, 1758) na cidade de Ituiutaba-MG	2018		Google scholar	NO	NO	Irrelevante	Irrelevant to the study objectives
Vargas, L. B.	Estratégias de enriquecimento ambiental para leitões desmamados	2020		Google scholar	NO	NO	Irrelevante	Irrelevant to the study objectives
Silva, M. P.	Estratégias de forrageamento do muriqui-do-norte (Brachyteles hypoxanthus) em um fragmento florestal em Santa Maria de Jetibá, ES	2010		Google scholar	NO	NO	Irrelevante	Irrelevant to the study objectives
Vidal, M. D.; Fialho…, M. de Souza	Estratégias de forrageamento por um grupo de cairaras (Cebus albifrons Humboldt, 1812) no Baixo Rio Negro, AM-Brasil	2017		Google scholar	NO	NO	Irrelevante	Irrelevant to the study objectives
Vergara, ML Beltrán	Estrategias ecológicas e influencia de la dominancia social en la adquisición de alimento en monos aulladores (Alouatta seniculus) en Meta, Colombia	2005		Google scholar	YES	NO	MAYBE	Low quality
Raño, M.	Estrategias reproductivas de las hembras de monos aulladores negros y dorados (Alouatta caraya) en el noreste de Argentina	2016		Google scholar	NO	NO	Irrelevante	Irrelevant to the study objectives
Itapuã, PE de; Chaves, ÓM	Estresse, parasitismo, dieta e automedicação em primatas não-humanos: medicina da conservação de Alouatta guariba clamitans em um gradiente de …			Google scholar	NO	NO	Irrelevante	Irrelevant to the study objectives
MARTÍN, DZ	ESTRUCTURA GENÉTICA DEL MONO AULLADOR DE MANTO (Alouatta palliata mexicana) Y SU CONSERVACIÓN EN MÉXICO	2021		Google scholar	NO	NO	Irrelevante	Irrelevant to the study objectives
Viuche, ARJ Pan	Estructura genética, patrones de dispersión y paternidad en una población de monos aulladores rojos (Alouatta seniculus) en hábitat fragmentado en San Juan …	2015		Google scholar	NO	NO	Irrelevante	Irrelevant to the study objectives
Oklander, L. I.	Estructura social, y relaciones de parentesco en poblaciones silvestres de monos aulladores (Alouatta caraya) del noreste argentino	2006		Google scholar	NO	NO	Irrelevante	Irrelevant to the study objectives
Lima, E. F.	Estrutura da comunidade de mamíferos de médio e grande porte em uma paisagem fragmentada com matriz de eucalipto, Capão Bonito e Buri, SP	2012		Google scholar	NO	NO	Irrelevante	Irrelevant to the study objectives
BINI, LM; Vazzoler, A.; Hahn, N. S.	Estrutura trófica	1997		Google scholar	NO	NO	Irrelevante	Irrelevant to the study objectives
Loayza-Aguilar, T. L.	Estudio base para el monitoreo ecológico de especies conspicuas de aves y mamíferos en la Estación Biológica Sirena, Parque Nacional Corcovado …	2013		Google scholar	NO	NO	Irrelevante	Irrelevant to the study objectives
García Hernández, J.	Estudio comparativo de parásitos entéricos de dos tropas de monos aulladores (Alouatta palliata) en selva fragmentada, en la región de Los Tuxtlas, Veracruz, México	2009		Google scholar	NO	NO	Irrelevante	Irrelevant to the study objectives
Martínez, ZA Valle	Estudio comparativo del la reciprocidad en el acicalamiento social entre primates no humanos	2024		Google scholar	NO	NO	Primates	Irrelevant to the study objectives
Gutiérrez-Pineda…, K. M.	Estudio de la conducta alimentaria, el tamaño y composición de los grupos del mono gun-gun (Alouatta coibensis trabeata)(Lawrence, 1933) en tres distritos de la …	2023		Google scholar	YES	NO	MAYBE	Insufficient sampling effort
Cano, B.	Estudio de la conducta animal	2015		Google scholar	NO	NO	Irrelevante	Irrelevant to the study objectives
Wagner, KA Olea y	Estudio de la conducta del mono araña (Ateles geoffroyi) en dos condiciones diferentes de cautiverio del zoológico regional Miguel Alvarez el Toro	2005		Google scholar	NO	NO	Irrelevante	Irrelevant to the study objectives
Bazzalo, M.	Estudio de la dieta folívora del mono aullador negro (Alouatta caraya) mediante el método de análisis microscópico de las heces	2001		Google scholar	YES	NO	MAYBE	Irrelevant to the study objectives
Méndez-Carvajal, P. G.	Estudio de la población del mono aullador de Azuero (Alouatta palliata trabeata: atelidae) provincia de Herrera, Panamá	2006		Google scholar	NO	NO	Irrelevante	Irrelevant to the study objectives
Muñoz, D.; Valle, YG del; Franco…, B.	Estudio del patrón de actividad general de monos aulladores (Alouatta palliata) en el Parque Yumká, Tabasco, México	2002		Google scholar	YES	NO	MAYBE	Behavior of immature individuals
Méndez-Carvajal, P. G.; Ruíz-Bernard, I.	Estudio poblacional del mono araña de Azuero (Ateles geoffroyi azuerensis: Atelidae), Península de Azuero, Panamá	2009		Google scholar	NO	NO	Atelidae	Irrelevant to the study objectives
Pavé, R.; Kowalewski, M. M.; Peker, S. M.; Zunino, G. E.	Estudio preliminar del conflicto madre-infante en el mono aullador negro y dorado (Alouatta caraya).			Google scholar	NO	NO	Irrelevante	Irrelevant to the study objectives
SOLÍS, YJB	ESTUDIO PRELIMINAR SOBRE LA COMPOSICIÓN DE TROPA Y ALIMENTACIÓN DEL MONO ARAÑA (Ateles geoffroyi) EN PETENES DE CAMPECHE …	2015		Google scholar	NO	NO	Irrelevante	Irrelevant to the study objectives
Bilbao, G. A. C.	Estudio preliminar sobre la comunidad de primates en el bosque protector del Oglán Alto. Arajuno-Pastaza	2010		Google scholar	NO	NO	Primates	Irrelevant to the study objectives
Bolivariano, L.; Azulita, L.	EstuDiO PREliMinaR y PROPuEstas PaRa COnsERvaR El MOnO aRaGuatO alOuatta sEniCulus En El MuniCiPiO anDRÉs BEllO			Google scholar	NO	NO	Irrelevante	Irrelevant to the study objectives
Guimarães, V. Y.	Estudo clínico–morfométrico, hematológico, bioquímico e imunocitoquímico em alouatta belzebul (Primates, Platyrrhini)	2016		Google scholar	NO	NO	Irrelevante	Irrelevant to the study objectives
Baptista, MELDS	Estudo Comparativo Das estratégias tróficas De Caprinos e De Ovinos Em situações Alimentares Restritivas Para a ingestão	1995		Google scholar	NO	NO	Irrelevante	Irrelevant to the study objectives
Santos, L. B.; Reis, NR dos	Estudo comportamental de Cebus nigritus (Goldfuss, 1809)(Primates, Cebidae) em cativeiro	2009		Google scholar	NO	NO	Irrelevante	Irrelevant to the study objectives
Lima, AAM de; Nolli, F. A.; Amorim…, A. A.	Estudo comportamental e reintrodução de Alouatta caraya no Jardim Botânico de Brasília	2015		Google scholar	NO	NO	Irrelevante	Irrelevant to the study objectives
Buss, G.	Estudo da densidade populacional do bugio-ruivo Alouatta guariba clamitans (Cabrera, 1940)(Primates, Atelidae) nas formações florestais do Morro Campista …	2001		Google scholar	NO	NO	Irrelevante	Irrelevant to the study objectives
Silva, C. de Oliveira; Silva…, AO da	Estudo do uso de conchas de sururu (Mytella falcata) no controle de pH da manipueira em reator anaeróbio UASB	2013		Google scholar	NO	NO	Irrelevante	Irrelevant to the study objectives
Gonçalves, G. H. P.	Estudo eco-epidemiológico de parasitos intestinais de bugios-ruivos (Alouatta guariba clamitans) com ênfase em Giardia duodenalis: uma abordagem sistêmica em …	2020		Google scholar	NO	NO	Irrelevante	Irrelevant to the study objectives
Perez, D. M.; Vivo, M.	Estudo ecológico do bugio-ruivo em uma floresta com araucária do sul do Brasil.(Alouatta fusca, Ihering 1914-Primates, Atelidae)	1998		Google scholar	YES	NO		Study conducted before 2000
Garcia, R. J. F.; Honda, S.; Fries, B. G.	Estudo florístico de segmento de Mata Atlântica em Parelheiros, São Paulo, SP, para soltura de Bugio-Ruivo, Alouatta Clamitans (Cabrera, 1940)	2014		Google scholar	NO	NO	Irrelevante	Irrelevant to the study objectives
Buss, G.; Romanowski, H. P.	Estudo preliminar do monitoramento do bugio ruivo, Alouatta guariba clamitans, através da contagem de bolos fecais no Parque Estadual de Itapuã, Rio …	2002		Google scholar	NO	NO	Irrelevante	Irrelevant to the study objectives
SILVA, MH DA	ESTUDO RETROSPECTIVO DE DUAS COLÔNIAS REPRODUTIVAS DE PRIMATAS NEOTROPICAIS (Aotus e Alouatta) DO CENTRO NACIONAL DE PRIMATAS NO …	2023		Google scholar	NO	NO	Irrelevante	Irrelevant to the study objectives
Maders, P. R.	Estudo retrospectivo dos casos de primatas neotropicais atendidos no Preservas-UFRGS	2016		Google scholar	NO	NO	Irrelevante	Irrelevant to the study objectives
Coimbra, A. A. C.	Estudos citogenéticos clássicos e moleculares em Alouatta clamitans (Primates, Platyrrhini): análise da variabilidade cromossômica dos bugios das regiões sul …	2015		Google scholar	NO	NO	Irrelevante	Irrelevant to the study objectives
Andrade, PÃ	Estudos populacionais dos primatas em duas florestas nacionais do oeste do ParÃ¡, Brasil	2007		Google scholar	NO	NO	Irrelevante	Irrelevant to the study objectives
Riley, Erin P.; Bezanson, Michelle	Ethics of Primate Fieldwork: Toward an Ethically Engaged Primatology	2018		Wos	NO	NO	Primates	Irrelevant to the study objectives
Prado, Helbert Medeiros (16305062200); Da Silva, Raquel Costa (57215067748); Schlindwein, Marcelo Nivert (6506652148); Murrieta, Rui Sérgio Sereni (6602364777)	Ethnography, ethnobiology and natural history: Narratives on hunting and ecology of mammals among quilombolas from Southeast Brazil	2020	10.1186/s13002-020-0359-3	Scopus	NO	NO	Irrelevante	Irrelevant to the study objectives
Anca, Evelyn D.; Shanee, Sam; Svensson, Magdalena S.	Ethnoprimatology of the Shipibo of the upper Ucayali River, Perú	2023	10.1186/s13002-023-00616-1	Scopus	NO	NO	Irrelevante	Irrelevant to the study objectives
Albuquerque, V. J.; Codenotti, T. L.	Ethogram of black-and-gold howler monkeys Alouatta caraya (Humboldt, 1812)(Primates, Atelidae) from a group in a fragmented habitat	2006		Google scholar	YES	YES	YES	Included
Magrini, L.; Oliveira, E. S. D.	Ethology in Brazil (II): Master Theses from 2010 to 2014	2015		Google scholar	NO	NO	Irrelevante	Irrelevant to the study objectives
Junior, J. A. V.; Ollhoff, R. D.; Passerino, A. S. M.; Teixeira, V. N.	Ética no uso de animais para pesquisa e ensino na medicina veterinária	2018		Google scholar	NO	NO	Irrelevante	Irrelevant to the study objectives
Gheler-Costa, C.; Comin, F. H.	Etnociências	2022		Google scholar	NO	NO	Irrelevante	Irrelevant to the study objectives
Souza, M. R.	Etnoconhecimento caiçara e uso de recursos pesqueiros por pescadores artesanais e esportivos no Vale do Ribeira.	2004		Google scholar	NO	NO	Irrelevante	Irrelevant to the study objectives
Ramires, M.; Molina, S. M. G.; Hanazaki, N.	Etnoecologia caiçara: o conhecimento dos pescadores artesanais sobre aspectos ecológicos da pesca.	2007		Google scholar	NO	NO	Irrelevante	Irrelevant to the study objectives
Riva, PB da; Obara, A. T.; Suzuki, H. I.	Etnosaberes sobre peixes por pescadores e professores da planície de inundação do alto rio Paraná	2014		Google scholar	NO	NO	Irrelevante	Irrelevant to the study objectives
Albuquerque, V. J.; Codenotti, T. L.	Etograma de um grupo de bugios-pretos, Alouatta caraya (Humboldt, 1812)(Primates, Atelidae) em um habitat fragmentado	2006		Google scholar	YES	NO	MAYBE	Non-continuous monitoring
Pereira, R. L. A.; Oliveira, M. A. B.	Etograma do Eira barbara (Carnivora: Mustelidae) em cativeiro	2010		Google scholar	NO	NO	Irrelevante	Irrelevant to the study objectives
Castro, MB Ortega	Etología del mono aullador (Alouatta pigra) en vida libre y en cautiverio	2009		Google scholar	NO	NO	Irrelevante	Irrelevant to the study objectives
Herrero, N. Asensio	Etología: la ciencia del comportamiento animal	2014		Google scholar	NO	NO	Irrelevante	Irrelevant to the study objectives
Antunez, MJ León; Victorio, YE Inga; García, ZE Vidal	Evaluación ambiental de la fauna silvestre, flora silvestre y ecotoxicología en suelo del sitio S0015, ubicado en el ámbito de la cuenca del río Marañón, distrito …	2019		Google scholar	NO	NO	Irrelevante	Irrelevant to the study objectives
Komar, O.; Arce, J. P.; Begley…, C.	Evaluación de la biodiversidad del Parque Arqueológico y Reserva Forestal Río Amarillo (Copán, Honduras)	2006		Google scholar	NO	NO	Irrelevante	Irrelevant to the study objectives
Alcívar, JS Meza; Zambrano, CS Paz	Evaluación de la densidad y abundancia poblacional del mono aullador de manto dorado (Alouatta palliata aequatorialis) en el Refugio de Vida Silvestre Marino …	2025		Google scholar	NO	NO	Irrelevante	Irrelevant to the study objectives
Meló, CMF de; Daneze, E. R.; Morales-Donoso…, J. A.	Evaluación de los parámetros hematológicos, bioquímica sérica y electroforesis de proteínas séricas de primates (Alouatta caraya) en cautiverio en el Estado de São …	2019		Google scholar	NO	NO	Irrelevante	Irrelevant to the study objectives
Barrón, GM Ramírez	Evaluación de vulnerabilidad de mamíferos enlistados como prioritarios ante condiciones de cambio climático	2018		Google scholar	NO	NO	Irrelevante	Irrelevant to the study objectives
Gilles, D. R.	Evaluación del comportamiento sociosexual de los machos de alouatta caraya hacia hembras de diferentes estados reproductivos y su relación con el ciclo ovulatorio	2021		Google scholar	YES	NO	Alouatta	Irrelevant to the study objectives
Aquino, R.; Calle, A.	Evaluación del estado de conservación de los mamíferos de caza: Un modelo comparativo en comunidades de la Reserva Nacional Pacaya Samiria (Loreto …	2003		Google scholar	NO	NO	Irrelevante	Irrelevant to the study objectives
Rojas, I. Azofeifa	Evaluación del hábitat, comportamiento y riesgo de las tropas de monos congo (Alouatta palliata) en búsqueda de la sostenibilidad con fines turísticos, en Playa …	2022		Google scholar	NO	NO	Irrelevante	Irrelevant to the study objectives
Montoya, C.; Oyola, N.; Ocampo, M.; Polanco…, D.	Evaluación del parasitismo intestinal en monos aulladores rojos (Alouatta seniculus) en rehabilitación en el CAVR-Ecosantafé, Jericó, Colombia	2013		Google scholar	NO	NO	Irrelevante	Irrelevant to the study objectives
Cuate, RJ Alto	Evaluación del video documental en realidad virtual como herramienta educativa en favor de la conservación de los primates silvestres mexicanos			Google scholar	NO	NO	Primates	Irrelevant to the study objectives
Alcivar, I. Z.; Barona, D. A.; Pin, M. G.	Evaluación ecológica rápida de la mastofauna en la estación científica pedro Franco Dávila	2011		Google scholar	NO	NO	Irrelevante	Irrelevant to the study objectives
Responsable, I.; Usumacinta, CB del; Pérez…, N. C. J.	Evaluación Poblacional y de hábitat de Primates Silvestres en la Reserva de la Biosfera “Selva El Ocote”: Detectando sitios críticos para su conservación			Google scholar	NO	NO	Primates	Irrelevant to the study objectives
FLORENCIA, DE	EVALUACIÓN PRELIMINAR DE LA DENSIDAD POBLACIONAL Y ESTRUCTURA			Google scholar	NO	NO	Irrelevante	Irrelevant to the study objectives
Tejada, R.; Chao, E.; Gómez, H.; Painter…, RE Lilian	Evaluación sobre el uso de la fauna silvestre en la Tierra Comunitaria de Origen Tacana, Bolivia	2006		Google scholar	NO	NO	Irrelevante	Irrelevant to the study objectives
Bolt, Laura M.; Russell, Dorian G.; Schreier, Amy L.	Evaluation of A Combination of Ketamine and Dexmedetomidine as A Field Anesethetic Protocol for Immobilization of Golden-Mantled Howler Monkeys (Alouatta palliata palliata)	2021	10.1007/s10329-021-00904-y	Wos	NO	NO	Habla de Alouatta	Irrelevant to the study objectives
Przydzimirski, A. C.; Maciel…, J. V. B.	Evaluation of Dental Enamel Thickness in Maxillary Teeth of Alouatta guariba clamitans, Alouatta caraya, and Sapajus nigritus by Cone Beam Computed …	2024		Google scholar	NO	NO	Irrelevante	Irrelevant to the study objectives
Przydzimirski, Andreise C.; Maciel, Jose V. B.; Luiz, Gabriela C.; Lange, Rogerio R.	Evaluation of Dental Enamel Thickness in Maxillary Teeth of Alouatta guariba clamitans, Alouatta caraya, and Sapajus nigritus by Cone Beam Computed Tomography	2024	10.1177/08987564231184330	Wos	NO	NO	Habla de Alouatta	Irrelevant to the study objectives
Liu, Hongying; Li, Yuhui; Liang, Jipeng; Nong, Dengpan; Li, Youbang; Huang, Zhonghao	Evaluation of Gut Microbiota Stability and Flexibility as a Response to Seasonal Variation in the Wild François Langurs (Trachypithecus francoisi) in Limestone Forest	2023	10.1128/spectrum.05091-22	Scopus	NO	NO	Irrelevante	Irrelevant to the study objectives
Melo, CMF de; Daneze, E. R.; Morales-Donoso…, J. A.	Evaluation of hematological parameters, serum biochemistry and electrophoresis of serum proteins in primates (Alouatta caraya) in captivity in the state of São Paulo …	2019		Google scholar	NO	NO	Irrelevante	Irrelevant to the study objectives
Barros Monteiro, Frederico Ozanan; Kugelmeier, Tatiana; do Valle, Rodrigo del Rio; Fernandes Lima, Alexandre Bastos; Silva, Felipe Ennes; Martins, Simone de Souza; Pereira, Luciana Guedes; Dinucci, Karen Lopes; Viau, Priscila	Evaluation of the fecal steroid concentrations in Alouatta belzebul (Primates, Atelidae) in the National Forest of Tapirape-Aquiri in Para, Brazil	2013	10.1111/jmp.12061	Wos	NO	NO	Alouatta	Irrelevant to the study objectives
Cetkovská, Ema; Brandlová, Karolína; Ogden, Rob S.; Černá Bolfíková, Barbora	Evaluation of the Impact of Population Management on the Genetic Parameters of Selected Spiral-Horned Antelopes	2024	10.3390/biology13020104	Scopus	NO	NO	Irrelevante	Irrelevant to the study objectives
Garber, P. A.; Righini, N.; Kowalewski, M. M.	Evidence of Alternative Dietary Syndromes and Nutritional Goals in the Genus Alouatta	2014		Google scholar	NO	NO	Irrelevante	Irrelevant to the study objectives
Franquesa-Soler, Montserrat (57196392896); Jorge-Sales, Lucía (57212468778); Aristizabal, John F. (57192013148); Moreno-Casasola, Patricia (6603648471); Serio-Silva, Juan Carlos (6602895714)	Evidence-based conservation education in Mexican communities: Connecting arts and science	2020	10.1371/journal.pone.0228382	Scopus	NO	NO	Irrelevante	Irrelevant to the study objectives
Peker, S.; Kowalewski, M. M.; Pave…, R.	Evidencia de infanticidio en Alouatta caraya en el nordeste argentino	2006		Google scholar	NO	NO	Irrelevante	Irrelevant to the study objectives
Pais, DMSM	Evolução do sistema praia-duna de S. João da Caparica após alimentação artificial	2021		Google scholar	NO	NO	Irrelevante	Irrelevant to the study objectives
Pinto, C. A.; Taborda, R.; Andrade, C.	Evolução recente da linha de costa no troço Cova do Vapor-S. João da Caparica	2007		Google scholar	NO	NO	Irrelevante	Irrelevant to the study objectives
Rodriguez, M. A.	Evolución demográfica de alouatta palliata mexicana en fragmentos de selva: migración, parentesco y características del hábitat que determinan su persistencia	2016		Google scholar	NO	NO	Irrelevante	Irrelevant to the study objectives
Lewis, Rebecca J.; Kirk, E. Christopher; Gosselin-Ildari, Ashley D.	Evolutionary Patterns of Intersexual Power	2023	10.3390/ani13233695	Scopus	NO	NO	Irrelevante	Irrelevant to the study objectives
Kowalewski, M. M.; Urbani, B.; Tejedor, M. F.; Oklander, L. I.	Explorando al orden primates: la primatología como disciplina bioantropológica	2016		Google scholar	NO	NO	Primates	Irrelevant to the study objectives
Teichroeb, Julie Annette; Huang, Pengzhen; Adams, Frances V.; Habumuremyi, Sosthene; Mujjuzi, Edward; Landry, Florence	Exploratory Assessment of Interunit Dominance Relationships in a Rwenzori colobus (Colobus angolensis ruwenzorii) Multilevel Society: The Importance of Social Network Position	2024	10.1007/s10764-024-00444-4	Scopus	NO	NO	Irrelevante	Irrelevant to the study objectives
Kersul, Maíra Guimarães; Abreu, Filipe Vieira Santos De; Pinter, A.; Campos, Fabrício Souza; De, Miguel; Simonini-Teixeira, Danilo; de Almeida, Marco Antônio Barreto; Roehe, Paulo Michel; Franco, Ana Cláudia; Campos, Aline Alves Scarpellini	Exploring environmental and climate features associated with yellow fever across space and time in the Brazilian Atlantic Forest biome	2024	10.1371/journal.pone.0308560	Scopus	NO	NO	Irrelevante	Irrelevant to the study objectives
Fan, Yibo (57792692300); Lindshield, Stacy (26432095500)	Exploring human factors of wildlife conservation along a forest gap using a participatory design-build canopy bridge	2022	10.1163/14219980-20211114	Scopus	NO	NO	Irrelevante	Irrelevant to the study objectives
Nkengbeza, Standly Nkemnyi; Nana, Eric Djomo; Abwe, Ekwoge Enang; Koh-Dimbot, Jean Pascal; Mesame, Ngome Laura; Akongte, Peter Njukang; Fokam, Eric Bertrand	Exploring local ecological knowledge for the conservation of the Endangered and understudied Preuss’s monkey (Allochrocebus preussi) in Ebo forest, Cameroon	2024	10.15451/ec2024-03-13.11-1-19	Scopus	NO	NO	Irrelevante	Irrelevant to the study objectives
Rismayanti, Rismayanti; Perwitasari-Farajallah Dyah, D.; Cahyaningrum, Eka; Engelhardt, Antje; Martinez-Iñigo, Laura	Exploring Strategic Functions of Sleeping Sites in Crested Macaques (Macaca nigra): Evidence from Intergroup Encounters	2023	10.1007/s10764-023-00389-0	Scopus	NO	NO	Irrelevante	Irrelevant to the study objectives
Silva, F. E.	Extensão da zona de contato e potencial hibridação entre Alouatta caraya e Alouatta guariba clamitans na região de São Francisco de Assis, RS	2010		Google scholar	NO	NO	Irrelevante	Irrelevant to the study objectives
Garcia, P. H. M.	Extrato da própolis vermelha na dieta de ovinos confinados: alterações morfométricas do sistema digestório	2021		Google scholar	NO	NO	Irrelevante	Irrelevant to the study objectives
Somjee, Ummat; Marting, Peter R.; Anzaldo, Salvatore S.; Simmons, Leigh W.; Painting, Christina J.	Extreme range in adult body size reveals hidden trade-offs among sexually selected traits	2024	10.1093/evolut/qpae084	Scopus	NO	NO	Irrelevante	Irrelevant to the study objectives
Gordo, M.	Fabiano de Oliveira Calleia, Projeto Sauim-de-Coleira	2009		Google scholar	NO	NO	Irrelevante	Irrelevant to the study objectives
da Costa, Andre Luiz Mota; Silva, Maraya Lincoln P.; Caiaffa, Mayara Grego; Matos, Flora Nogueira; Gonzaga, Cássia Regina Ramos; de Fátima Sallum Leandro, Shamira; de Medeiros, Marina Alvarado; Teixeira, Rodrigo Hidalgo Friciello; Teixeira, Carlos Roberto	Facial and ocular thermal mapping in black-and-gold howler monkey (Alouatta caraya) by infrared thermography: An ex situ study	2024	10.1111/jmp.12711	Google scholar	NO	NO	Irrelevante	Irrelevant to the study objectives
Cazati, L.; Csermak, A. C.; Jacoby…, F. C.	Facial restoration after trauma-nasolabial in monkey bugio-Alouatta caraya (Humboldt, 1812)-first case report	2021		Google scholar	NO	NO	Irrelevante	Irrelevant to the study objectives
NAVARRETE, AC ZAMBRANO	FACTORES ECOLÓGICOS Y SU INCIDENCIA EN EL MONO AULLADOR EN LA PARROQUIA SAN ISIDRO, CANTÓN SUCRE	2021		Google scholar	NO	NO	Irrelevante	Irrelevant to the study objectives
Dias, Pedro Americo D.; Rangel-Negrin, Ariadna; Coyohua-Fuentes, Alejandro; Canales-Espinosa, Domingo	Factors affecting the drinking behavior of black howler monkeys (Alouatta pigra)	2014	10.1007/s10329-013-0383-1	Wos	NO	NO	Alouatta	Irrelevant to the study objectives
Martinez-Iñigo, Laura; Rismayanti, null; Engelhardt, Antje; Agil, Muhammad; Pilot, Malgorzata; Majolo, Bonaventura	Factors Affecting the Outcome and Intensity of Intergroup Encounters in Crested Macaques (Macaca nigra)	2023	10.1007/s10764-023-00382-7	Scopus	NO	NO	Irrelevante	Irrelevant to the study objectives
Dias, Pedro A. D. (15724828000); Montero Domínguez, Irma L. (57215601056); Rangel Negrín, Ariadna (26429973000)	Factors influencing infant sex ratio in howler monkeys (Alouatta spp.): A literature review and analysis	2020	10.1002/ajpa.24035	Scopus	NO	NO	Habla de Alouatta	Irrelevant to the study objectives
Huang, Zhonghao; Huang, Chengming; Wei, Hua; Tang, Huaxing; Krzton, Ali; Ma, Guangzhi; Zhou, Qihai	Factors Influencing Positional Behavior and Habitat Use of Sympatric Macaques in the Limestone Habitat of Nonggang, China	2015	10.1007/s10764-015-9813-9	Wos	NO	NO	Irrelevante	Irrelevant to the study objectives
Eppley, Timothy M.; Hoeks, Selwyn; Chapman, Colin A.; Ganzhorn, Jorg U.; Hall, Katie; Owen, Megan A.; Adams, Dara B.; Allgas, Nestor; Amato, Katherine R.; Andriamahaihavana, McAntonin; Aristizabal, John F.; Baden, Andrea L.; Balestri, Michela; Barnett, Adrian A.; Bicca-Marques, Julio Cesar; Bowler, Mark; Boyle, Sarah A.; Brown, Meredith; Caillaud, Damien; Calegaro-Marques, Claudia; Campbell, Chri…	Factors influencing terrestriality in primates of the Americas and Madagascar	2022	10.1073/pnas.2121105119	Wos	NO	NO	Primates	Irrelevant to the study objectives
Dias, P. A. D.; Coyohua-Fuentes…, A.	Factors Influencing the Reproductive Success of Female Black Howlers (Alouatta pigra)	2016		Google scholar	NO	NO	Irrelevante	Irrelevant to the study objectives
Guacamayas, SA Biológica'Las	Facultad de Ciencias y Humanidades	2021		Google scholar	NO	NO	Irrelevante	Irrelevant to the study objectives
Tecot, Stacey R.; Irwin, Mitchell T.; Raharison, Jean-Luc	Faecal glucocorticoid metabolite profiles in diademed sifakas increase during seasonal fruit scarcity with interactive effects of age/sex class and habitat degradation	2019	10.1093/conphys/coz001	Wos	NO	NO	Irrelevante	Irrelevant to the study objectives
Rosales-Meda, M. M.	Fairbanks, LA 1988. Vervet monkey grandmothers: In-teractions with infant grandoffspring. Int. J. Primatol. 9: 425–441. Guimarães, VO and Strier, KB 2001 …	2007		Google scholar	NO	NO	Irrelevante	Irrelevant to the study objectives
Echenique, Joanna Vargas Zillig; Gris, Anderson Hentz; Camargo, Laura Junqueira; De Lorenzo, Cíntia; Bertolini, Marianna; Barbosa, Francisca M.S.; Ansolch, Moira; Canal, C. W.; Panziera, Welden; Pavarini, Saulo Petinatti	Fatal Simplexvirus humanalpha1 infection in howler-monkeys (Alouatta sp.) under human care: Clinical, molecular, and pathological findings	2023	10.1111/jmp.12670	Google scholar	NO	NO	Irrelevante	Irrelevant to the study objectives
Velasco, J. M.	Fatores histórico-ambientais da população do quati-de-cauda-anelada (Nasua nasua) na Ilha do Campeche (SC): uma História Ambiental	2024		Google scholar	NO	NO	Irrelevante	Irrelevant to the study objectives
Borges, C. W.; Borges, H. A.	Fatores que propiciam estresse em mamíferos cativos de zoológicos brasileiros: uma revisão de literatura	2024		Google scholar	NO	NO	Irrelevante	Irrelevant to the study objectives
Souza, S. M. G.; Anido, R. J. V.; Tognon, F. C.	Fatty acids omega-3 and omega-6 in fish nutrition-sources and relations.	2007		Google scholar	NO	NO	Irrelevante	Irrelevant to the study objectives
Hofmann, G. S.; Bastazini, V. A. G.; Coelho…, I. P.	Fauna da Reserva Particular do Patrimônio Natural Sesc Pantanal: uma perspectiva através de armadilhas fotográficas	2012		Google scholar	NO	NO	Irrelevante	Irrelevant to the study objectives
Osorio, L. F.	FAUNA SILVESTRE	2012		Google scholar	NO	NO	Irrelevante	Irrelevant to the study objectives
Ito, Mutsumi; Tamura, Noriko; Hayashi, Fumio	Favorite Parts of a Single Leaf for Giant Flying Squirrels to Eat in Three Species of Food Trees	2023	10.3390/biology12101352	Scopus	NO	NO	Irrelevante	Irrelevant to the study objectives
Silva, RHPD	Fazendo a feira: primatas uacaris (Cacajao, Pitheciidae) selecionam frutos de tamanho ideal para uma refeição parcimoniosa.	2020		Google scholar	NO	NO	Irrelevante	Irrelevant to the study objectives
Dosi, Aggeliki; Meziti, Alexandra; Tounta, Eleni; Koemtzopoulos, Kimon; Komnenou, Anastasia Th; Dendrinos, Panagiotis; Kormas, Konstantinos A.	Fecal and skin microbiota of two rescued Mediterranean monk seal pups during rehabilitation	2024	10.1128/spectrum.02805-23	Scopus	NO	NO	Irrelevante	Irrelevant to the study objectives
Su, Chun; Zuo, Renjuan; Liu, Wenwang; Sun, Yan; Li, Zhi; Jin, Xuelin; Jia, Kangsheng; Yang, Yi; Zhang, Hongjuan	Fecal Bacterial Composition of Sichuan Snub-Nosed Monkeys (Rhinopithecus roxellana)	2016	10.1007/s10764-016-9918-9	Wos	NO	NO	Irrelevante	Irrelevant to the study objectives
Liu, Xuecong; Fan, Penglai; Che, Rongxiao; Li, Huan; Yi, Lina; Zhao, Na; Garber, Paul A.; Li, Fang; Jiang, Zhigang	Fecal bacterial diversity of wild Sichuan snub-nosed monkeys (Rhinopithecus roxellana)	2018	10.1002/ajp.22753	Wos	NO	NO	Irrelevante	Irrelevant to the study objectives
Madeira Buti, Thais Eleonora; Kugelmeier, Tatiana; Sobral, Gisela; Furtado, Priscila Viau; Dutra de Andrade Neves, Dafne do Valle; de Oliveira, Claudio Alvarenga	Fecal glucocorticoid metabolites and assay validation: Stress response evaluation in captive brown howler monkeys (Alouatta clamitans)	2018	10.1111/jmp.12345	Wos	NO	NO	Alouatta	Irrelevant to the study objectives
Lapid, Roi; Motro, Yair; Craddock, Hillary A.; Khalfin, Boris; King, Roni; Bar-Gal, Gila Kahila; Moran-Gilad, Jacob	Fecal microbiota of the synanthropic golden jackal (Canis aureus)	2023	10.1186/s42523-023-00259-3	Scopus	NO	NO	Irrelevante	Irrelevant to the study objectives
de Zorzi, Victoria Martinez; Tobar, Sebastian; Albergoli, Francisco	Feeding adaptation of François' langurs (Trachypithecus francoisi) to the fragmented limestone habitats in Southwest China	2025	10.15517/rev.biol.trop..v73i1.58401	Wos	NO	NO	Irrelevante	Irrelevant to the study objectives
Nelson, GraceAnne	FEEDING CHOICE AND TREE SIZE IN MANTLED HOWLER MONKEYS, ALOUATTA PALLIATA, AT LA SUERTE BIOLOGICAL FIELD STATION	2024		Wos	YES	NO	Alouatta	Irrelevant to the study objectives
Knopff, K. H.; Pavelka, M. S. M.	Feeding Competition and Group Size in Alouatta pigra	2006		Google scholar	NO	NO	Irrelevante	Irrelevant to the study objectives
Wesseltoft, Jonas Bruhn; Danielsen, Christian Dupont; Andersen, Andreas Mølgaard; de Jonge, Nadieh; Olsen, Anders; Rohde, Palle Duun; Kristensen, Torsten Nygaard	Feeding Drosophila gut microbiomes from young and old flies modifies the microbiome	2024	10.1038/s41598-024-58500-1	Google scholar	NO	NO	Irrelevante	Irrelevant to the study objectives
Saavedra, JP Aldana	Feeding ecology and seed dispersal by Ateles hybridus, Alouatta seniculus and Cebus albifrons in a fragmented area at San Juan del Carare, Colombia	2009		Google scholar	YES	NO	Alouatta	Irrelevant to the study objectives
Yazezew, Dereje; Bekele, Afework; Fashing, Peter J.; Nguyen, Nga; Ibrahim, Hussein; Moges, Amera; Eppley, Timothy M.; Mekonnen, Addisu	Feeding Ecology of Omo River Guerezas (Colobus guereza guereza) in Natural Versus Plantation Forests in the Central Highlands of Ethiopia	2024	10.1007/s10764-023-00401-7	Google scholar	NO	NO	Irrelevante	Irrelevant to the study objectives
Martinez, Jesus; Wallace, Robert Benedict; Domic, Enrique; Carvajal, Pamela; Arnez, Andrea; Morrison, Leslie; Nekaris, K. A.I.	Feeding Ecology of the Beni Titi Monkey (Plecturocebus modestus): An Endangered Bolivian Endemic	2024	10.1007/s10764-022-00306-x	Google scholar	NO	NO	Irrelevante	Irrelevant to the study objectives
Borah, Dhiraj Kumar; Solanki, Ghan Shyam; Bhattacharjee, Parimal Chandra	Feeding Ecology of the Capped Langur, Trachypithecus pileatus, in Hollongapar Gibbon Wildlife Sanctuary, Assam, India	2024		Scopus	NO	NO	Irrelevante	Irrelevant to the study objectives
Silveira, Pamela; Valler, icaro William; Hirano, Zelinda Maria Braga; Dada, Aline Naissa; Laska, Matthias; Salazar, Laura Teresa Hernandez	Feeding Ecology of the Omo River Guereza (Colobus guereza guereza) in Habitats with Varying Levels of Fragmentation and Disturbance in the Southern Ethiopian Highlands	2024	10.1007/s10329-023-01109-1	Wos	NO	NO	Irrelevante	Irrelevant to the study objectives
Miranda, J.; Passos, F. C.	Feeding habits of the Alouatta guariba (Humboldt)(Primates, Atelidae) on a Araucaria Pine Forest, Paraná, Brazil	2004		Google scholar	YES	NO	Alouatta	Insufficient sampling effort
Youlatos, D.; Serletis, S.	Feeding Manipulative Behaviour in Free Ranging Red Howler Monkeys (Alouatta seniculus)	2011		Wos	YES	NO	Alouatta	Irrelevant to the study objectives
Lu, Shiyi; Lin, Nanxin; Huang, Anshu; Tong, Dewen; Liang, Yongyan; Li, Youbang; Lu, Changhu	Feeding Postures and Substrate Use of François’ Langurs (Trachypithecus francoisi) in the Limestone Forest of Southwest China	2024	10.3390/ani14040565	Google scholar	NO	NO	Irrelevante	Irrelevant to the study objectives
Russell, D. G.	FEEDING PREFERENCES OF MANTLED HOWLER MONKEYS (ALOUATTA PALLIATA) BY TREE DIAMETER IN A FRAGMENTED FOREST OF COSTA RICA	2018		Wos	YES	NO	Alouatta	Irrelevant to the study objectives
Chaves, Oscar M.; Bicca-Marques, Julio Cesar	Feeding Strategies of Brown Howler Monkeys in Response to Variations in Food Availability	2016	10.1371/journal.pone.0145819	Wos	YES	YES	Alouatta	Included
Ramírez, N.; Dominguez, G. G.	Félix de Azara: Observaciones conductuales en su viaje por el Virreinato del Río de la Plata	2010		Google scholar	NO	NO	Irrelevante	Irrelevant to the study objectives
Brockett, R. C.; Horwich, R.; Jones, C. B.	Female dispersal in the Belizean black howling monkey (Alouatta pigra)	2000		Google scholar	NO	NO	Irrelevante	Irrelevant to the study objectives
Van Belle, Sarie	Female participation in collective group defense in black howler monkeys (Alouatta pigra)	2015	10.1002/ajp.22380	Wos	NO	NO	Alouatta	Irrelevant to the study objectives
Rangel Negrín, Ariadna (26429973000); Coyohua Fuentes, Alejandro (26429208700); de la Torre Herrera, Amalia (57221414585); Cano Huertes, Beatriz (57195593449); Reynoso Cruz, Eduardo (57221413062); Ceccarelli, Enrico (57191527773); Gómez Espinosa, Eugenia E. (55974378300); Chavira Ramírez, David R. (57076934800); Moreno Espinoza, Diana E. (57221419594); Canales-Espinosa, Domingo (20733714300); May…	Female reproductive energetics in mantled howler monkeys (Alouatta palliata): A follow-up study	2021	10.1002/ajpa.24222	Scopus	NO	NO	Habla de Alouatta	Irrelevant to the study objectives
Borries, Carola; Koenig, Andreas	Female-biased birth sex ratio in a female dispersal primate suggests local resource competition	2024	10.1098/rsbl.2024.0002	Scopus	NO	NO	Irrelevante	Irrelevant to the study objectives
CUSTOS, OS	FÊMEAS MURIQUIS (Brachyteles hypoxanthus)	2008		Google scholar	NO	NO	Irrelevante	Irrelevant to the study objectives
Santos, FR do Couto	Fenologia de espécies arbóreas do dossel e sub-dossel em um fragmento de Mata Atlântica semi-decídua em Caratinga, Minas Gerais, Brasil	2007		Google scholar	NO	NO	Irrelevante	Irrelevant to the study objectives
Castro, E. R.	Fenologia reprodutiva da palmito Euterpe edulis (Arecaceae) e sua influência na abundância de aves frugívoras na floresta Atlântica	2007		Google scholar	NO	NO	Irrelevante	Irrelevant to the study objectives
Mendoza-Soto, Jackeline Aida; Colan-Rodriguez, Renato Walter; Reyes-Lizarraga, Gladys Milagros; Amaru-Castelo, Javier; Marquina-Montesinos, Edgar Luis; Oakley, Joseph	Fermentation Ability of Gut Microbiota of Wild Japanese Macaques in the Highland and Lowland Yakushima: In Vitro Fermentation Assay and Genetic Analyses	2024	10.15517/rev.biol.trop..v72i1.56851	Wos	NO	NO	Irrelevante	Irrelevant to the study objectives
Bryant, Katherine L.; Hansen, Christi; Hecht, Erin Elisabeth	Fermentation technology as a driver of human brain expansion	2023	10.1038/s42003-023-05517-3	Scopus	NO	NO	Irrelevante	Irrelevant to the study objectives
Amato, Katherine R. (45761039600); Chaves, Óscar M. (24831893600); Mallott, Elizabeth K. (56525233000); Eppley, Timothy M. (36607583500); Abreu, Filipa (57189889496); Baden, Andrea L. (25225309700); Barnett, Adrian A. (7203071161); Bicca-Marques, Julio Cesar (6701796909); Boyle, Sarah A. (26026782300); Campbell, Christina J. (7403368696); Chapman, Colin A. (7403167435); De la Fuente, María Fernan…	Fermented food consumption in wild nonhuman primates and its ecological drivers	2021	10.1002/ajpa.24257	Scopus	NO	NO	Irrelevante	Irrelevant to the study objectives
Quintana, P.; Hernández-Salazar, L. T.; Carmona-Díaz…, G.	Ficus trees (Moraceae) as a food resource for a howler monkeys population (Alouatta palliata): spatial distribution and phenology.	2015		Google scholar	NO	NO	Irrelevante	Irrelevant to the study objectives
Yglesias-Rosales, M.; Rodríguez-González…, A.	Fiebre amarilla: un peligro latente	2005		Google scholar	NO	NO	Irrelevante	Irrelevant to the study objectives
Rummel, Samantha C. (59176941600); Cushing, Andrew C. (36124736900); Smith, Christopher K. (57199177399); Yépez, Pablo Jarrín (57507328700); Haines, Deborah (59176795200)	FIELD TECHNIQUES FOR VASECTOMY IN BLACK HOWLER MONKEYS (ALOUATTA PIGRA)	2024	10.1638/2022-0145	Scopus	NO	NO	Habla de Alouatta	Irrelevant to the study objectives
URBANI, B.; PORTILLO-QUINTERO, C.	Figura 1. Extensión y distribución geográfica potencial de los primates de la Guayana. Información obtenida por correspondencia entre reg-istros de presencia reportadas (Bodini. 1983; Bodini & Pérez-Hernández 1987; Linares 1998; Handley 1976; Urbani Inf. inéd..) y diversos tipos de cobertura terrestre presentes en el mapa de vegetación de Venezuela para la región de la Guayana (Rodríguez et al. 2…	2018		Google scholar	NO	NO	Irrelevante	Irrelevant to the study objectives
Urbani, B.; Kowalewski, M.	Filogenia y comportamiento: implicaciones en estudios primatológicos	2022		Google scholar	NO	NO	Irrelevante	Irrelevant to the study objectives
Machado, S.	Filogeografia do bugio ruivo, Alouatta guariba (Primates, Atelidae)	2011		Google scholar	NO	NO	Irrelevante	Irrelevant to the study objectives
Neha, Sufia Akter; Salazar-Bravo, Jorge	Fine-scale spatial variation shape fecal microbiome diversity and composition in black-tailed prairie dogs (Cynomys ludovicianus)	2023	10.1186/s12866-023-02778-0	Scopus	NO	NO	Irrelevante	Irrelevant to the study objectives
Miller, Reilly L.; Kaser, Francesca V. E.; Belmont, Ryan E.; Ennis, Michael; Voss, Kristofor A.; Bolt, Laura M.; Schreier, Amy L.	First Descriptive Analysis of the Faecal Microbiota of Wild and Anthropized Barbary Macaques (Macaca sylvanus) in the Region of Bejaia, Northeast Algeria	2025	10.1007/s10329-024-01160-6	Wos	NO	NO	Irrelevante	Irrelevant to the study objectives
Carrillo-Bilbao, Gabriel; Navarro, Juan-Carlos; Martin-Solano, Sarah; Chavez-Larrea, Maria-Augusta; Cholota-Iza, Cristina; Saegerman, Claude	First Molecular Identification of Trypanosomes and Absence of Babesia sp. DNA in Faeces of Non-Human Primates in the Ecuadorian Amazon	2022	10.3390/pathogens11121490	Wos	NO	NO	Primates	Irrelevant to the study objectives
Rotenberg, James A.; Marlin, Jacob A.; Pop, Liberato; Garcia, William	FIRST RECORD OF A HARPY EAGLE (HARPIA HARPYJA) NEST IN BELIZE	2012		Wos	NO	NO	Irrelevante	Irrelevant to the study objectives
Testa, Mikaelly Frasson; da Silva, Breno Torres; Class, Camila Souza Carvalho; Pissinatti, Alcides; Paiva, Larissa Calais; Silva, Hallana Couto E.; Tabacow, Fernanda Pedreira; Melo, Fabiano Rodrigues de; Strier, Karen B.; da Silva Barbosa, Alynne S.	First record of Cebidicola armatus (Phthiraptera: Trichodectidae) on the Brachyteles hypoxanthus (Primate: Atelidae) in Brazil	2024	10.1111/jmp.12715	Scopus	NO	NO	Irrelevante	Irrelevant to the study objectives
Zaragoza-Quintana, Elisa Paulina; Correa, Mauricio Cotera; Adriano, Cristian Adrian Martínez; Morales, Laura Magdalena Scott	First record of Cuterebra sp. (Diptera: Oestridae) in rodents (Rodentia: Cricetidae) in Northeastern Mexico; Primer registro de Cuterebra sp. (Diptera: Oestridae) en roedores (Rodentia: Cricetidae) del noreste de México	2023	10.29298/rmcf.v14i79.1362	Scopus	NO	NO	Irrelevante	Irrelevant to the study objectives
Cupolillo, Gabriel; Rezende, Nadjha; Bernardo, Luís Renato Rezende	FIRST RECORD OF LEUCISM IN Coendou spinosus (RODENTIA, ERETHIZONTIDAE)	2024	10.4257/oeco.2024.2803.06	Scopus	NO	NO	Irrelevante	Irrelevant to the study objectives
Verma, Sourabh; Verma, Alpana; Verma, Shivangi; Narayan, Neeraj; Barnwal, Piyush; Kandasamy, Nesamani; Kumar, Bhupendra	FIRST REPORT OF DUNG BEETLE SPECIES OF GENUS ONTHOPHAGUS (COLEOPTERA: SCARABAEIDAE) FROM VALMIKI TIGER RESERVE, BIHAR, INDIA	2024	10.51470/JEZ.2024.27.2.2191	Scopus	NO	NO	Irrelevante	Irrelevant to the study objectives
Pozo, Gabriela; Albuja-Quintana, Martina; Larreátegui, Lizbeth; Gutierrez, Bernardo M.; Fuentes, Nathalia; Alfonso-Cortés, Felipe; Torres, Maria De Lourdes	First whole-genome sequence and assembly of the Ecuadorian brown-headed spider monkey (Ateles fusciceps fusciceps), a critically endangered species, using Oxford Nanopore Technologies	2024	10.1093/g3journal/jkae014	Scopus	NO	NO	Irrelevante	Irrelevant to the study objectives
Nakai, ÉS	Fissão-fusão em Cebus nigritus: flexibilidade social como estratégia de ocupação de ambientes limitantes	2007		Google scholar	NO	NO	Irrelevante	Irrelevant to the study objectives
Zwamborn, Elizabeth M.J.; Walmsley, Sam F.; Whitehead, Hal P.	Flanking female guides: collective decision making in long-finned pilot whales	2023	10.1016/j.anbehav.2023.09.007	Scopus	NO	NO	Irrelevante	Irrelevant to the study objectives
Schott, Diogo; Ribeiro, Fernanda Laís; Santos, Fernanda Nunes; de Carvalho, Raimundo Wilson	Fleas (Siphonaptera, Latreille, 1825) from Rio Grande do Sul State, Brazil: Species Diversity, Hosts, and One Health Approach	2024	10.1089/vbz.2023.0065	Scopus	NO	NO	Irrelevante	Irrelevant to the study objectives
Martins, J. N.	Flexibilidade alimentar e comportamental do bugio-ruivo Alouatta guariba clamitans Cabrera, 1940 (Primates, Atelidae) em relaç ao ao uso de espécies …	2008		Google scholar	YES	NO	Alouatta	Irrelevant to the study objectives
Qiu, Yujing; Liu, Guanghua; Wang, Ailong; Liu, Shengyuan; Nong, Shixin; Huang, Zhonghao	Flexibility in positional behavior is associated with ecological seasonality in Assamese macaques inhabiting limestone forests	2024	10.1007/s10344-024-01839-7	Google scholar	NO	NO	Irrelevante	Irrelevant to the study objectives
Petersen, Melody A.; Holmes, Sheila Marie; Chen, Li Dunn; Ravoniarinalisoa, Patricia V.; Moehrenschlager, Axel; Louis, Edward E.; Johnson, Steig E.	Flextime: Black-and-White Ruffed Lemurs (Varecia variegata) use Opposing Strategies to Counter Resource Scarcity in Fragmented Habitats	2023	10.1007/s10764-023-00397-0	Scopus	NO	NO	Irrelevante	Irrelevant to the study objectives
Gamboa-Coronado…, M. M.	Flora bacterial oral y su perfil de sensibilidad a antibióticos en monos de Costa Rica (Alouatta palliata y Ateles geoffroyi)	2004		Google scholar	NO	NO	Irrelevante	Irrelevant to the study objectives
Miranda, J. M. D.; Moro-Rios, R. F.; Bernardi…, I. P.	FLORESTA COM ARAUCáRIA NO SUL DO BRASIL	2005		Google scholar	NO	NO	Irrelevante	Irrelevant to the study objectives
Alvarado-Villalobos, M. A.; Cringoli, G.; Maurelli…, M. P.	Flotation techniques (FLOTAC and mini-FLOTAC) for detecting gastrointestinal parasites in howler monkeys	2017		Google scholar	NO	NO	Irrelevante	Irrelevant to the study objectives
Chaves, Óscar M. (24831893600); Fortes, Vanessa B. (24334547400); Hass, Gabriela P. (57204693855); Azevedo, Renata B. (57221322161); Stoner, Kathryn E. (7004618587); Bicca-Marques, Júlio César (6701796909)	Flower consumption, ambient temperature and rainfall modulate drinking behavior in a folivorous-frugivorous arboreal mammal	2021	10.1371/journal.pone.0236974	Scopus	YES	NO		Same groups from Chaves & Bicca-Marques, 2016
Martinez-Mota, Rodolfo; Righini, Nicoletta; Palme, Rupert	Fluctuations in daily energy intake do not cause physiological stress in a Neotropical primate living in a seasonal forest	2016	10.1007/s00442-016-3739-6	Wos	NO	NO	Primates	Irrelevant to the study objectives
Sussel, F. R.	Fontes e níveis de proteína na alimentação do lambari-do-rabo-amarelo: desempenho prdutivo e análise econômica	2012		Google scholar	NO	NO	Irrelevante	Irrelevant to the study objectives
Scarry, Clara J.	Food availability, plant diversity, and vegetation structure drive behavioral and ecological variation in Endangered Coimbra-Filho's titi monkeys	2020	10.1002/ajp.23094	Wos	NO	NO	Irrelevante	Irrelevant to the study objectives
Palmuti, C. F. S.; Cassimiro, J.; Bertoluci, J.	Food habits of snakes from the RPPN Feliciano Miguel Abdala, an Atlantic Forest fragment of southeastern Brazil	2009		Google scholar	NO	NO	Irrelevante	Irrelevant to the study objectives
Bianchi, R. C.; Mendes, S. L.; Júnior, P. D. M.	Food habits of the ocelot, Leopardus pardalis, in two areas in southeast Brazil	2010		Google scholar	NO	NO	Irrelevante	Irrelevant to the study objectives
Aslam, Shahzad; Kayani, Amjad Rashid; Ashraf, Muhammad Irfan; Jameel, Muhammad Azhar; Sahar, Kiran	Food Preference of Rhesus Monkey (Macaca mulatta) in the Margalla Hills National Park, Islamabad, Pakistan	2024	10.17582/journal.pjz/20210724200757	Scopus	NO	NO	Irrelevante	Irrelevant to the study objectives
Silveira, Pamela (58791247100); Valler, Ícaro William (58791367700); Hirano, Zelinda Maria Braga (24780532300); Dada, Aline Naíssa (58791719800); Laska, Matthias (7004378052); Salazar, Laura Teresa Hernandez (7102692152)	Food preferences and nutrient composition in captive Southern brown howler monkeys, Alouatta guariba clamitans	2024	10.1007/s10329-023-01109-1	Scopus	NO	NO	Habla de Alouatta	Irrelevant to the study objectives
Solorzano-Garcia, Brenda; Garcia, Norberto Colin; Aureli, Filippo; de Leon, Gerardo Perez-Ponce	Food preferences and nutrient composition in zoo-housed ring-tailed lemurs, Lemur catta	2024	10.1002/ajp.23685	Wos	NO	NO	Irrelevante	Irrelevant to the study objectives
Cano…, P. López	Food preferences of red howler monkeys (Alouatta seniculus) in a tropical rainforest of Santander, Colombia.	2024		Google scholar	YES	NO	Alouatta	Irrelevant to the study objectives
Holdgrafer, James P.; Mason, David S.; Coleman, Tyler Steven; Lashley, Marcus A.	Food resource richness increases seed disperser visitations and seed rain richness	2024	10.1002/ece3.11093	Scopus	NO	NO	Irrelevante	Irrelevant to the study objectives
Lopez, G. O.; Terborgh, J.; Ceballos, N.	Food selection by a hyperdense population of red howler monkeys (Alouatta seniculus)	2005		Google scholar	YES	NO	Alouatta	Irrelevant to the study objectives
Behie, Alison M.; Pavelka, Mary S. M.	Food selection in the black howler monkey following habitat disturbance: implications for the importance of mature leaves	2012	10.1017/S0266467411000678	Wos	YES	NO	Alouatta	Irrelevant to the study objectives
Azzara, Madison L.; Schreier, Amy L.; Jacobson, Zachary S.; Russell, Dorian G.; Sheehan, Elizabeth A.; Schlaht, Renate M.; Bolt, Laura M.	Foraging and spatial behavior of Alouatta palliata in the edge and interior of a Costa Rican forest fragment	2018		Wos	YES	NO	Alouatta	Irrelevant to the study objectives
Bravo, S. P.; Sallenave, A.	Foraging Behavior and Activity Patterns of Alouatta caraya in the Northeastern Argentinean Flooded Forest	2003		Google scholar	YES	NO	Alouatta	Irrelevant to the study objectives
Rodríguez-Luna, E.; Domínguez-Domínguez…, L. E.	Foraging Strategy Changes in an Alouatta palliata mexicana Troop Released on an Island	2003		Google scholar	NO	NO	Released	Irrelevant to the study objectives
Plante, Sabrina; Colchero, Fernando; Calme, Sophie	Foraging strategy of a neotropical primate: how intrinsic and extrinsic factors influence destination and residence time	2014	10.1111/1365-2656.12119	Wos	NO	NO	Primates	Irrelevant to the study objectives
Galan-Acedo, Carmen; Arroyo-Rodriguez, Victor; Estrada, Alejandro; Ramos-Fernandez, Gabriel	Forest cover and matrix functionality drive the abundance and reproductive success of an endangered primate in two fragmented rainforests	2019	10.1007/s10980-018-0753-6	Wos	NO	NO	Primates	Irrelevant to the study objectives
Flores-Escobar, Elizabeth; Sanpera, Carolina; Jover, Lluis; Cortes-Ortiz, Liliana; Rangel-Negrin, Ariadna; Canales-Espinosa, Domingo; Dias, Pedro Americo D.	Forest fragment size effects and isolation: potential effects on ensembles of dung beetles (Coleoptera: Scarabaeidae: Scarabaeinae)	2020	10.1002/ajpa.24028	Wos	NO	NO	Irrelevante	Irrelevant to the study objectives
Montes-Rodríguez, José Mauricio; Molina, Oscar Efrain Ortega; Vélez, Yilmar Espinosa; Martinez-Revelo, Diego Esteban	Forest fragment size effects and isolation: potential effects on ensembles of dung beetles (Coleoptera: Scarabaeidae: Scarabaeinae); Tamaño del fragmento de bosque y aislamiento: potenciales efectos sobre ensambles de escarabajos coprófagos (Coleoptera: Scarabaeidae: Scarabaeinae)	2023	10.15446/caldasia.v45n3.99369	Scopus	NO	NO	Irrelevante	Irrelevant to the study objectives
Hending, Daniel; Randrianarison, Heriniaina; Andriamavosoloarisoa, Niaina Nirina Mahefa; Ranohatra-Hending, Christina; McCabe, Gráinne Michelle; Cotton, Sam; Holderied, Marc Wilhelm	Forest fragmentation and edge effects impact body condition, fur condition and ectoparasite prevalence in a nocturnal lemur community	2024	10.1093/conphys/coae042	Scopus	NO	NO	Irrelevante	Irrelevant to the study objectives
Hending, Daniel; Randrianarison, Heriniaina; Andriamavosoloarisoa, Niaina Nirina Mahefa; Ranohatra-Hending, Christina; Holderied, Marc Wilhelm; McCabe, Gráinne Michelle; Cotton, Sam	Forest fragmentation and its associated edge-effects reduce tree species diversity, size, and structural diversity in Madagascar’s transitional forests	2023	10.1007/s10531-023-02657-0	Scopus	NO	NO	Irrelevante	Irrelevant to the study objectives
Rivera, A.; Calmé, S.	Forest Fragmentation and Its Effects on the Feeding Ecology of Black Howlers (Alouatta pigra) from the Calakmul Area in Mexico	2006		Google scholar	YES	NO	Alouatta	Irrelevant to the study objectives
Klass, Keren	Forest maturity has a stronger influence on the prevalence of spider monkeys than howler monkeys in an anthropogenically impacted rainforest landscape	2024	10.1016/j.anbehav.2023.11.013	Wos	NO	NO	Habla de Alouatta	Irrelevant to the study objectives
Selig, Keegan R.	Form, function, and tissue proportions of the mustelid carnassial molar	2023	10.1007/s13364-023-00705-2	Scopus	NO	NO	Irrelevante	Irrelevant to the study objectives
Buss, G.; Leite, S. L. C.; Romanowski, H. P.	Formações florestais do Parque Estadual de Itapuã, Rio Grande do Sul: caracterização do habitat do Bugio-ruivo (Alouatta clamitans CABRERA, 1940)	2009		Google scholar	NO	NO	Irrelevante	Irrelevant to the study objectives
Miranda, J. M. D.; Moro-Rios, R. F.; Bernardi…, I. P.	Formas não usuais para a obtenção de água por Alouatta guariba clamitans em ambiente de floresta com Araucária no sul do Brasil	2005		Google scholar	NO	NO	Irrelevante	Irrelevant to the study objectives
Ledesma, A. V.; Guerra, U. C. H.; Larrazábal, L. L. B.	Formulación de dieta en cautiverio de serafín del platanal (Cyclopes didactylus) en el Parque Zoológico Huachipa	2006		Google scholar	NO	NO	Irrelevante	Irrelevant to the study objectives
Ramírez-García…, M. A.	Fortaleciendo la investigación primatológica en Latinoamérica	2025		Google scholar	NO	NO	Irrelevante	Irrelevant to the study objectives
Hernández-Pérez, E.; Reyna-Hurtado, R.; Vela…, G. Castillo	Fototrampeo de mamíferos terrestres de talla mediana y grande asociados a petenes del noroeste de la península de Yucatán, México	2015		Google scholar	NO	NO	Irrelevante	Irrelevant to the study objectives
Hernández-Pérez, E.	Fototrampeo de mamíferos terrestres de talla mediana y grande asociados a petenes del noroeste de la península de Yucatán, México. Therya [online]. 2015, vol. 6, n …	2007		Google scholar	NO	NO	Irrelevante	Irrelevant to the study objectives
Lee, James J. -W.; Constantino, Paul J.; Lucas, Peter W.; Lawn, Brian R.	Fracture in teeth-a diagnostic for inferring bite force and tooth function	2011	10.1111/j.1469-185X.2011.00181.x	Wos	NO	NO	Irrelevante	Irrelevant to the study objectives
Martinelli, F. S.; Vitória, E. S.	Fragmentação florestal, perda de habitat e ocorrência de primatas na Mata Atlântica	2014		Google scholar	NO	NO	Irrelevante	Irrelevant to the study objectives
Escobedo-Morales…, L. A.	FRAGMENTADO DE LOS TUXTLAS, MÉXICO	2008		Google scholar	YES	NO	Irrelevante	Irrelevant to the study objectives
Duffy, Paraguay Xander; Wellian, Jake; Smith, Rebecca L.	Fragmented forest affects the southern black-horned capuchin (Sapajus nigritus cucullatus) in the Argentinean Atlantic Forest	2022	10.1007/s11252-022-01262-3	Wos	NO	NO	Irrelevante	Irrelevant to the study objectives
Newbold-Bernal, J.; Arrocha-García…, C.	Frecuencia de miasis cutánea foruncular por Cuterebra baeri en Alouatta palliata aequatorialis, Parque Nacional Soberanía, Panamá	2024		Google scholar	NO	NO	Irrelevante	Irrelevant to the study objectives
Vitazkova, Sylvia K.; Wade, Susan E.	Free-ranging black howler monkeys, Alouatta pigra, in southern Belize are not parasitized by Controrchis biliophilus	2012	10.1007/s10329-012-0315-5	Wos	NO	NO	Alouatta	Irrelevant to the study objectives
Cortes-Ortiz, Liliana; Canales Espinosa, Domingo; Dias, Pedro D.; Bergman, Thore; Kitchen, Dawn M.	From Mexico to Michigan and back: An international collaboration investigating primate behavior, ecology, and evolution from multiple perspectives	2019	10.1002/ajp.22992	Wos	NO	NO	Primates	Irrelevant to the study objectives
Gao, Yunlong; Zhang, Wanqiu; Zhang, Tao; Yu, Yueying; Mao, Shengyong; Liu, Jinxin	Fructo-oligosaccharide supplementation enhances the growth of nursing dairy calves while stimulating the persistence of Bifidobacterium and hindgut microbiome's maturation	2024	10.3168/jds.2024-24468	Scopus	NO	NO	Irrelevante	Irrelevant to the study objectives
Benitez-Malvido, Julieta; Zermeno-Hernandez, Isela; Maria Gonzalez-DiPierro, Ana; Lombera, Rafael; Estrada, Alejandro	Frugivore choice and escape from pre-dispersal seed predators: the case of Dialium guianense and two sympatric primate species in southern Mexico	2016	10.1007/s11258-016-0617-6	Wos	NO	NO	Primates	Irrelevant to the study objectives
Patricio, R. S.	Frugivoria e dispersão de sementes de Myrsine coriacea (Sw.) R. Br. Ex Roem. &Schult.(Primulaceae) pela avifauna em uma área de regeneração natural do Parque …	2018		Google scholar	NO	NO	Irrelevante	Irrelevant to the study objectives
Krügel, M. M.; Burger, M. I.; Alves, M. A.	Frugivoria por aves em Nectandra megapotamica (Lauraceae) em uma área de Floresta Estacional Decidual no Rio Grande do Sul, Brasil	2006		Google scholar	NO	NO	Irrelevante	Irrelevant to the study objectives
Júnior, JB dos Santos	Frugivoria por duas espécies de Brycon (Osteichthyes, Characidae) no sul da Amazônia	2019		Google scholar	NO	NO	Irrelevante	Irrelevant to the study objectives
Franco, D. J. B.	Frugivoria por vertebrados em palmeiras rabo-de-peixe Caryota spp. em áreas de ocorrência nativa e exótica	2022		Google scholar	NO	NO	Irrelevante	Irrelevant to the study objectives
Ferreira, P. S.	Frugivoria, dispersão de sementes e área de vida por jacutingas (Aburria jacutinga) reintroduzidas na Mata Atlântica	2022		Google scholar	NO	NO	Irrelevante	Irrelevant to the study objectives
Galetti, M.; Keuroghlian, A.; Hanada, L.; Morato, M. I.	Frugivory and seed dispersal by the lowland tapir (Tapirus terrestris) in southeast Brazil1	2001		Google scholar	NO	NO	Irrelevante	Irrelevant to the study objectives
Behie, A. M.; Pavelka, M. S. M.	Fruit as a key factor in howler monkey population density: conservation implications	2014		Google scholar	NO	NO	Alouatta	Data not available
Camaratta, Danielle; Chaves, Oscar M.; Bicca-Marques, Julio Cesar	Fruit availability drives the distribution of a folivorous-frugivorous primate within a large forest remnant	2017	10.1002/ajp.22626	Wos	YES	NO	Primates	Irrelevant to the study objectives
Ratiarison, Sandra; Forget, Pierre-Michel	Fruit availability, frugivore satiation and seed removal in 2 primate-dispersed tree species	2011	10.1111/j.1749-4877.2011.00243.x	Wos	NO	NO	Primates	Irrelevant to the study objectives
Costa-Pereira, R.; Severo-Neto, F.; Yule…, T. S.	Fruit-eating fishes of Banara arguta (Salicaceae) in the Miranda River floodplain, Pantanal wetland	2011		Google scholar	NO	NO	Irrelevante	Irrelevant to the study objectives
Bustamante, G. G. F.	Frutos, Sementes e órgãos tuberosos na alimentação da etnia Sateré-Mawé dos rios Marau e Urupadi (Maués-Amazonas).	2009		Google scholar	NO	NO	Irrelevante	Irrelevant to the study objectives
Montilla-Rivas, Analy; Soto-Montoya, Casia; Villavicencio-Serrano, Daniel; Hilje-Rodriguez, Branko; Gamboa-Badilla, Nancy	Functional connectivity in the Reserva Conchal as part of the Corredor Biologico Costero Marino Baulas-Conchal, Costa Rica	2025	10.18845/rfmk.v22i50.7760	Wos	NO	NO	Irrelevante	Irrelevant to the study objectives
Smith, Timothy D.; Downing, Sarah E.; Rosenberger, Veronica B.; Loeffler, Julia R.; King, Nicholas A.; Curtis, Abigail A.; Eiting, Thomas P.; Santana, Sharlene E.	Functional microanatomy of the vomeronasal complex of bats	2024	10.1002/ar.25557	Scopus	NO	NO	Irrelevante	Irrelevant to the study objectives
Burrows, Anne M.	Functional Morphology of Mimetic Musculature in Primates: How Social Variables and Body Size Stack up to Phylogeny	2018	10.1002/ar.23710	Wos	NO	NO	Primates	Irrelevant to the study objectives
Villacís, Jaime; Casanoves, F.; Hang, Susana Beatriz; Armas, Cristina	Functional traits and performance of woody species on oil-affected soils of the Ecuadorian Amazon; Rasgos funcionales y comportamiento de especies leñosas en suelos afectados por petróleo de la Amazonía ecuatoriana	2023	10.15517/rev.biol.trop..v71i1.50333	Google scholar	NO	NO	Irrelevante	Irrelevant to the study objectives
Moreira, H. L. M.	Fundamentos da moderna aqüicultura	2001		Google scholar	NO	NO	Irrelevante	Irrelevant to the study objectives
Brockelman, Warren Y.	Future simulated landscape predicts habitat loss for the Golden Langur (Trachypithecus geei): A range level analysis for an endangered primate	2024	10.1007/s10329-024-01144-6	Wos	NO	NO	Irrelevante	Irrelevant to the study objectives
Pereira Carneiro Muniz, Jose Augusto; de Athaide, Luana Modesto; Gomes, Bruno Duarte; Finlay, Barbara L.; de Lima Silveira, Luiz Carlos	Ganglion Cell and Displaced Amacrine Cell Density Distribution in the Retina of the Howler Monkey (Alouatta caraya)	2014	10.1371/journal.pone.0115291	Wos	NO	NO	Alouatta	Irrelevant to the study objectives
Tietze, Eleonor; Bellusci, Agustín; Cañal, Victoria; Cringoli, Giuseppe; Beltrame, María Ornela	Gastrointestinal parasite assemblages from the wild rodent capybara (Hydrochoerus hydrochaeris) inhabiting a natural protected area from Argentina	2023	10.1017/S0022149X23000767	Scopus	NO	NO	Irrelevante	Irrelevant to the study objectives
Dib, Laís Verdan; da Silva Barbosa, Alynne S.; da Silva, Breno Torres; Pissinatti, Alcides; Moreira, Sílvia Bahadian; Tavares, Maria Clotilde Henriques; Teixeira, Rodrigo Hidalgo Friciello; da Costa, Andre Luiz Mota; Muniz, José Augusto Pereira Carneiro; Junglos, Amauri Michel	Gastrointestinal Parasites Affecting Non-Human Primates That Are Kept Ex Situ and Their Handlers in Different Brazilian Institutions: Diagnosis and Analysis of Risk Factors	2023	10.3390/pathogens12121410	Scopus	NO	NO	Irrelevante	Irrelevant to the study objectives
Martin-Solano, Sarah; Carrillo-Bilbao, Gabriel A.; Ramirez, William; Celi-Erazo, Maritza; Huynen, Marie-Claude; Levecke, Bruno; Benitez-Ortiz, Washington; Losson, Bertrand	Gastrointestinal parasites in captive and free-ranging Cebus albifrons in the Western Amazon, Ecuador	2017	10.1016/j.ijppaw.2017.06.004	Wos	NO	NO	Irrelevante	Irrelevant to the study objectives
Marchiori, Erica; Bono, Lucia; Voltan, Laura; Dotto, Giorgia; Tessarin, Cinzia; Marcer, Federica	Gastrointestinal Parasites in Non-Human Primates in Zoological Gardens in Northern Italy	2024	10.3390/ani14172607	Scopus	NO	NO	Irrelevante	Irrelevant to the study objectives
Helenbrook, William D.; Wade, Susan E.; Shields, William M.; Stehman, Stephen V.; Whipps, Christopher M.	GASTROINTESTINAL PARASITES OF ECUADORIAN MANTLED HOWLER MONKEYS (ALOUATTA PALLIATA AEQUATORIALIS) BASED ON FECAL ANALYSIS	2015	10.1645/13-356.1	Wos	NO	NO	Alouatta	Irrelevant to the study objectives
Valdespino, Carolina; Rico-Hernandez, Guillermo; Mandujano, Salvador	Gastrointestinal Parasites of Howler Monkeys (Alouatta palliata) Inhabiting the Fragmented Landscape of the Santa Marta Mountain Range, Veracruz, Mexico	2010	10.1002/ajp.20808	Wos	NO	NO	Alouatta	Irrelevant to the study objectives
Mapagha-Boundoukou, Krista; Mohamed-Djawad, Mohamed Hassani; Longo-Pendy, Neil Michel; Makouloutou-Nzassi, Patrice; Bangueboussa, Felicien; Ben Said, Mourad; Ngoubangoye, Barthélémy; Boundenga, Larson Amédée	Gastrointestinal Parasitic Infections in Non-Human Primates at Gabon’s Primatology Center: Implications for Zoonotic Diseases	2024	10.3390/jzbg5040048	Scopus	NO	NO	Irrelevante	Irrelevant to the study objectives
Díaz-Ferguson, E.; Ramos, C. W.; Pineda…, Y.	Genetic approach of the Coiba Island howler monkey Alouatta coibensis coibensis from Panama, and its conservation implications	2024		Google scholar	NO	NO	Irrelevante	Irrelevant to the study objectives
Yang, Tongtong; Luo, Hanpeng; Lou, Wenqi; Chang, Yao; Brito, Luiz Fernando; Zhang, Hailiang; Ma, Longgang; Hu, Lirong; Wang, Ao; Li, Shanshan	Genetic background of hematological parameters in Holstein cattle based on genome-wide association and RNA sequencing analyses	2024	10.3168/jds.2023-24345	Scopus	NO	NO	Irrelevante	Irrelevant to the study objectives
Ines Oklander, Luciana; Kowalewski, Martin M.; Corach, Daniel	Genetic Consequences of Habitat Fragmentation in Black-and-Gold Howler (Alouatta caraya) Populations from Northern Argentina	2010	10.1007/s10764-010-9430-6	Wos	NO	NO	Alouatta	Irrelevant to the study objectives
Griffiths, Brian M.; Hansbrough, George; Griffiths, Lesa G.; Valderrama, Diego; Gilmore, Michael P.	Genetic Diversity and Insights about Distribution of Brown Howler Monkeys (Alouatta guariba Group) (Atelidae, Alouattinae)	2024	10.1038/s41598-024-80237-0	Wos	NO	NO	Habla de Alouatta	Irrelevant to the study objectives
Jasso-del Toro, Cristina; Marquez-Valdelamar, Laura; Mondragon-Ceballos, Ricardo	Genetic diversity in Mexican mantled howler monkeys (Alouatta palliata mexicana) at the Reserva de la Biosfera Los Tuxtlas (Veracruz, Mexico)	2016	10.1016/j.rmb.2016.07.003	Wos	NO	NO	Alouatta	Irrelevant to the study objectives
Blair, M. E.; Melnick, D. J.	Genetic evidence for dispersal by both sexes in the Central American Squirrel Monkey, Saimiri oerstedii citrinellus	2012	10.1002/ajp.21007	Wos	NO	NO	Irrelevante	Irrelevant to the study objectives
Webb, D. M.; Cortés-Ortiz, L.; Zhang, J.	Genetic evidence for the coexistence of pheromone perception and full trichromatic vision in howler monkeys	2004		Google scholar	NO	NO	Irrelevante	Irrelevant to the study objectives
Wang, Qiong; Jiang, Yuhan; Li, Jian; Li, Jitao; He, Yuying	Genetic structural analysis of different breeds and geographical groups of Fenneropenaeus chinensis reveals population diversity	2024	10.1016/j.ygeno.2024.110843	Scopus	NO	NO	Irrelevante	Irrelevant to the study objectives
González-Molina, Mariauxi; Martínez-Hernández, Neis José; Rico, Yessica	Genetic structure and demographic history of the dung beetle Deltochilum guildingii (Scarabaeinae): implications for conservation of the Tropical Dry Forest in the Colombian caribbean	2024	10.1007/s10841-024-00618-8	Scopus	NO	NO	Irrelevante	Irrelevant to the study objectives
Van Belle, Sarie; Estrada, Alejandro; Strier, Karen B.; Di Fiore, Anthony	Genetic Structure and Kinship Patterns in a Population of Black Howler Monkeys, Alouatta pigra, at Palenque National Park, Mexico	2012	10.1002/ajp.22047	Wos	NO	NO	Alouatta	Irrelevant to the study objectives
Ines Oklander, Luciana; Isabel Mino, Carolina; Fernandez, Gabriela; Caputo, Mariela; Corach, Daniel	Genetic structure in the southernmost populations of black-and-gold howler monkeys (Alouatta caraya) and its conservation implications	2017	10.1371/journal.pone.0185867	Wos	NO	NO	Alouatta	Irrelevant to the study objectives
Bastos, Heitor B.; Goncalves, Evonnildo C.; Ferrari, Stephen F.; Silva, Artur; Schneider, Maria Paula C.	Genetic structure of red-handed howler monkey populations in the fragmented landscape of Eastern Brazilian Amazonia	2010	10.1590/S1415-47572010000400027	Wos	NO	NO	Alouatta	Irrelevant to the study objectives
Wilk-Da-Silva, Ramon; Medeiros-Sousa, Antônio Ralph; Mucci, Luís Filipe; Alonso, Diego Peres; Alvarez, Marcus Vinicius Niz; Ribolla, Paulo Eduardo Martins; Marrelli, Mauro Toledo	Genetic Structuring of One of the Main Vectors of Sylvatic Yellow Fever: Haemagogus (Conopostegus) leucocelaenus (Diptera: Culicidae)	2023	10.3390/genes14091671	Scopus	NO	NO	Irrelevante	Irrelevant to the study objectives
McLean, Emily M.; Moorad, Jacob A.; Tung, Jenny; Archie, Elizabeth A.; Alberts, Susan C.	Genetic variance and indirect genetic effects for affiliative social behavior in a wild primate	2023	10.1093/evolut/qpad066	Google scholar	NO	NO	Irrelevante	Irrelevant to the study objectives
Milton, Katharine; Nolin, David A.; Ellis, Kelsey; Lozier, Jeffrey; Sandel, Brody; Lacey, Eileen A.	Genetic, spatial, and social relationships among adults in a group of howler monkeys (Alouatta palliata) from Barro Colorado Island, Panama	2016	10.1007/s10329-016-0523-5	Wos	NO	NO	Alouatta	Irrelevant to the study objectives
SANCHEZ, LEA	Genética de la conservación en Alouatta palliata mexicana: Evaluación del efecto de la fragmentación del hábitat y sus poblaciones en Veracruz	2012		Google scholar	NO	NO	Irrelevante	Irrelevant to the study objectives
Valle, YG del; Estrada, A.; Espinoza, E.; Lorenzo…, C.	Genética de poblaciones de monos aulladores (alouatta pigra) en hábitat continuo y fragmentado en la selva lacandona, México: un estudio preliminar	2005		Google scholar	NO	NO	Irrelevante	Irrelevant to the study objectives
Jones, C. B.	Genital displays by adult male and female mantled howling monkeys, Alouatta palliata (Atelidae): evidence for condition-dependent compound displays	2002		Google scholar	NO	NO	Irrelevante	Irrelevant to the study objectives
Paulo, Pedro; Teófilo, Fernando Henrique; Bertuol, Carolina; Polo, Érico Macedo; Moncrieff, Andre E.; Bandeira, Lucas Nicioli; Nuñez-Penichet, Claudia; Fernandes, Igor Yuri; Bosholn, Mariane; Machado, Arielli Fabrício	Geographic Drivers of Genetic and Plumage Color Diversity in the Blue-Crowned Manakin	2023	10.1007/s11692-023-09613-4	Scopus	NO	NO	Irrelevante	Irrelevant to the study objectives
Requena-Zúñiga, Edwin; Cano, María Eugenia; Micieli, María Victoria; Martí, Gerardo Aníbal; León-Cueto, Walter; Cáceres, Abraham G.	Geographical distribution of mosquitoes of the genera Haemagogus and Sabethes (Diptera: Culicidae), potential vectors of the Yellow fever virus in Peru; Distribución geográfica de mosquitos de los géneros Haemagogus y Sabethes (Diptera: Culicidae) potenciales vectores del virus de la fiebre amarilla en Perú	2024	10.25085/rsea.830210	Scopus	NO	NO	Irrelevante	Irrelevant to the study objectives
Piedrahita-Cortes, Juan; Soler-Tovar, Diego	Geographical distribution of the red howler monkey (Alouatta seniculus) and yellow fever in Colombia	2016	10.7705/biomedica.v36i0.2929	Wos	NO	NO	Alouatta	Irrelevant to the study objectives
Souza, LL De; Ferrari, S. F.; Costa…, ML Da	Geophagy as a Correlate of Folivory in Red-Handed Howler Monkeys (Alouatta belzebul) from Eastern Brazilian Amazonia	2002		Google scholar	YES	NO	Alouatta	Irrelevant to the study objectives
Fack, V., Shanee, S., Vercauteren Drubbel, R., Vercauteren, M., & Meunier, H. (2020)	Geophagy in the yellow-tailed woolly monkey (Lagothrix flavicauda) at La Esperanza, Peru: site characterization and soil composition	2024	10.3390/land13040514	Wos	NO	NO	Irrelevante	Irrelevant to the study objectives
Griffiths, Brian M.; Bowler, Mark; Gilmore, Michael P.; Luther, David	Geophagy in Wild Yellow-Tailed Woolly Monkeys (Lagothrix flavicauda) Is Brief and Rare	2020	10.1002/ece3.7006	Wos	NO	NO	Irrelevante	Irrelevant to the study objectives
Domínguez-Domínguez, L. E.; Morales-Mávil…, J. E.	Germinación de semillas de Ficus insipida (Moraceae) defecadas por tucanes (Ramphastos sulfuratus) y monos araña (Ateles geoffroyi)	2006		Google scholar	NO	NO	Irrelevante	Irrelevant to the study objectives
Righini, N.	Germinación de semillas de Ficus perforata ingeridas por monos aulladores (Alouatta palliata mexicana) y monos araña (Ateles geoffroyi vellerosus)	2003		Google scholar	NO	NO	Irrelevante	Irrelevant to the study objectives
Fergnani, Darío M. (57213146931); Kowalewski, Martín M. (23005070900); Fernández, Vanina A. (55303695900)	Germination of native and exotic seeds dispersed by wild black-and-gold howler monkeys (Alouatta caraya): assessing deinhibition and scarification effects	2020	10.1007/s10329-020-00791-9	Scopus	NO	NO	Habla de Alouatta	Irrelevant to the study objectives
González-Di Pierro, Ana María (42661174600); Benítez-Malvido, Julieta (55993644700); Lombera, Rafael (35300165100)	Germination success of large-seeded plant species ingested by howler monkeys in tropical rain forest fragments	2021	10.1002/ajb2.1730	Scopus	NO	NO	Habla de Alouatta	Irrelevant to the study objectives
Rodrigues, L. A. A.	Gestão de Sedimentos na Zona Costeira: Alimentações Artificiais	2010		Google scholar	NO	NO	Irrelevante	Irrelevant to the study objectives
Santiago, Victoria Maia; Ilha, Julia Gomes; Alfaya, Laura Barbieri; Gaziero, Lenara; Jardim, Marcia M. A.; Trigo, Tatiane Campos	Getting Humans Off Monkeys' Backs: Using Primate Acclimation as a Guide for Habitat Management Efforts	2023	10.1515/mammalia-2022-0054	Wos	NO	NO	Irrelevante	Irrelevant to the study objectives
de Paula Coelho, Cideli (56708177700); Sanches, Thaís (36857902300); Frediani, Mayra (57201426213); Rivas, Luana (57201448095); Risério, Talita (58890954000); Tico, Alice (58891633300); Conde, Francisco (58891633400); Summa, Juliana (57219165650); Pinheiro, Sonia (59578255000)	Giardia nosode 30cH in treatment of captive Brown Howler Monkey (Alouatta guariba) with giardiasis in Brazil	2023	10.51910/IJHDR.V22I2.1366	Scopus	NO	NO	Habla de Alouatta	Irrelevant to the study objectives
Nijman, Vincent; Morcatty, Thais Q.; El Bizri, Hani Rocha; Al-Razi, Hassan; Ang, Andie Hui Fang; Ardiansyah, Ahmad; Atoussi, Sadek; Bergin, Daniel; Bell, Sarah; Braga-Pereira, Franciany	Global online trade in primates for pets	2023	10.1016/j.envdev.2023.100925	Scopus	NO	NO	Irrelevante	Irrelevant to the study objectives
Poindexter, Stephanie A.; Nijman, Vincent; Imron, Muhammad A.; Nekaris, K. A.I.	Goal-Directed Travel in the Nocturnal Javan Slow Loris (Nycticebus javanicus)	2023	10.3390/ecologies4030037	Scopus	NO	NO	Irrelevante	Irrelevant to the study objectives
Treves, Adrian; Fergus, A. R.; Hermanstorfer, S. J.; Louchouarn, Naomi X.; Ohrens, Omar; Pineda-Guerrero, Alexandra	Gold-standard experiments to deter predators from attacking farm animals	2024	10.1093/af/vfad072	Scopus	NO	NO	Irrelevante	Irrelevant to the study objectives
Conceicao, Renato Tavares; Rahal, Sheila Canevese; Melchert, Alessandra; Bortoloni, Zara; Teixeira, Carlos Roberto; Imbeloni, Aline Amaral; Barros Monteiro, Frederico Ozanan	Goniometric evaluation of both forelimbs and hind limbs in two species of Neotropical monkeys	2014	10.1111/jmp.12139	Wos	NO	NO	Irrelevante	Irrelevant to the study objectives
Ludwig, G.; Aguiar, L. M.; Passos, F. C.	GPS as an effective tool for study of the home range of black-and-gold howlers (Alouatta caraya) in riparian forests, Southern Brazil	2015		Google scholar	NO	NO	Irrelevante	Irrelevant to the study objectives
Langehennig-Peristenidou, Alexandra; Felmy, Felix; Scheumann, Marina	Graded calls of the smallest terrestrial mammal, the Etruscan shrew, living in a closed habitat	2024	10.1016/j.isci.2024.111297	Scopus	NO	NO	Irrelevante	Irrelevant to the study objectives
Johnson, Steig E.; Ingraldi, Christina; Ralainasolo, Fidimalala B.; Andriamaharoa, Hubert E.; Ludovic, Reza; Birkinshaw, Christopher R.; Wright, Patricia C.; Ratsimbazafy, Jonah H.	Gray-headed Lemur (Eulemur cinereiceps) Abundance and Forest Structure Dynamics at Manombo, Madagascar	2011	10.1111/j.1744-7429.2010.00705.x	Wos	NO	NO	Irrelevante	Irrelevant to the study objectives
Rodriguez-Pena, Olga Nelly; Sanchez, Marco Tulio Oropeza; Maria Gonzalez-Di Pierro, Ana	Greetings among female chimpanzees in Mahale, Tanzania	2023	10.1177/19400829231188622	Wos	NO	NO	Irrelevante	Irrelevant to the study objectives
Finnegan, Peter M.; Garber, Paul Alan; McKenney, Anna C.; Bicca-Marques, Júlio César; de la Fuente, Mariá Fernanda Castellón; Abreu, Filipa; Souto, Antonio S.; Schiel, Nicola; Amato, Katherine R.; Mallott, Elizabeth K.	Group membership, not diet, structures the composition and functional potential of the gut microbiome in a wild primate	2024	10.1128/msphere.00233-24	Google scholar	NO	NO	Irrelevante	Irrelevant to the study objectives
Schwartz, Jay W.; Hopkins, Mariah E.; Hopkins, Seth L.	Group Prerelease Training Yields Positive Rehabilitation Outcomes Among Juvenile Mantled Howlers (Alouatta palliata)	2016	10.1007/s10764-016-9900-6	Wos	NO	NO	Alouatta	Irrelevant to the study objectives
Arroyo-Rodríguez, V.; Dias…, P. A. D.	Group size and foraging effort in mantled howlers at Los Tuxtlas, Mexico: a preliminary test of the ecological-constraints model	2011		Google scholar	YES	NO	Alouatta	Irrelevant to the study objectives
Aung, Toe; Hill, Alexander K.; Pfefferle, Dana; McLester, Edward; Fuller, James Lewis; Lawrence, Jenna M.; García-Nisa, Iván; Kendal, Rachel L.; Petersdorf, Megan; Higham, James P.	Group size and mating system predict sex differences in vocal fundamental frequency in anthropoid primates	2023	10.1038/s41467-023-39535-w	Scopus	NO	NO	Irrelevante	Irrelevant to the study objectives
Dias, Pedro Americo D.; Coyohua-Fuentes, Alejandro; Canales-Espinosa, Domingo; Rangel-Negrin, Ariadna	Group Structure and Dynamics in Black Howlers (Alouatta pigra): A 7-year Perspective	2015	10.1007/s10764-015-9827-3	Wos	NO	NO	Alouatta	Irrelevant to the study objectives
Kankam, Bright Obeng; Antwi-Bosiako, Prosper; Addae-Wireko, Louis; Dankwah, Christopher	Growing population of the critically endangered white-thighed colobus monkey (Colobus vellerosus) from forest fragments in Ghana	2023	10.1017/S0266467423000214	Scopus	NO	NO	Irrelevante	Irrelevant to the study objectives
Mariotto, Lucas Ferriolli (57210746583); Dada, Aline Naissa (58791719800); Campos da Silva, Thiago (59247960300); Beirith, Alessandra (59247960400); Francisco, Sheila Regina Schmidt (59247192800); de Souza Junior, Júlio Cesar (36619678100); Ebert, Kaio Gutieres (59247803700); Schelemberg de Oliverira, Jenefer (59247037400); Hirano, Zelinda Maria Braga (24780532300)	Growth and allometric curves of southern brown howler monkey (Alouatta guariba): Insights on its ontogeny and conservation	2024	10.1002/ajp.23675	Scopus	NO	NO	Habla de Alouatta	Irrelevant to the study objectives
Smith, Timothy D.; Zinreich, Simion James; Márquez, Samuel; King, Scot E.; Evans, Siân; DeLeon, Valerie Burke	Growth and microanatomy of the paranasal sinuses in two species of New World monkeys	2024	10.1002/ar.25222	Scopus	NO	NO	Irrelevante	Irrelevant to the study objectives
Qian, Qiao; Chen, Zhengpei; Li, Ke; Xiong, Jianwen; Lu, Yunhao; Xu, Hongyu; Xu, Zhenghong	Guangxi sour bamboo shoots: A study on microbial diversity and flavor characteristics across regions	2024	10.1016/j.jfca.2024.106641	Scopus	NO	NO	Irrelevante	Irrelevant to the study objectives
Vieira, D. L. M.; Jurinitz, C. F.; Lamberts, A. H.; Scoss…, L.	Guaribas (Alouatta seniculus, Primates Cebidae) influenciam a distribuição de espécies por eles dispersadas?			Google scholar	NO	NO	Irrelevante	Irrelevant to the study objectives
Miranda, GHB de; Rodrigues, F. H. G.	Guia de identificação de pelos de mamíferos brasileiros	2014		Google scholar	NO	NO	Irrelevante	Irrelevant to the study objectives
PROIBIDA, V.	GUIA DE VIGILÂNCIA DE EPIZOOTIAS EM PRIMATAS NÃO HUMANOS E ENTOMOLOGIA APLICADA À VIGILÂNCIA DA FEBRE AMARELA			Google scholar	NO	NO	Irrelevante	Irrelevant to the study objectives
Costa, C. D. P.	Guia para observação de aves na UNEPE-floresta nativa da UTFPR câmpus Dois Vizinhos	2015		Google scholar	NO	NO	Irrelevante	Irrelevant to the study objectives
de Zorzi, Victoria Martínez; Delval, Irene; Di Nucci, Dante Luis; Oklander, Luciana Inés	Guidelines and considerations for capturing and collaring wild primates: a case study with capuchin monkeys (Sapajus nigritus cucullatus)	2024	10.1590/0001-3765202420231019	Scopus	NO	NO	Irrelevante	Irrelevant to the study objectives
Jose, Lilian; Lee, Wanyi; Hanya, Goro; Tuuga, Augustine; Goossens, Benoît; Tangah, Joseph; Matsuda, Ikki; Kumar, Vijay Subbiah	Gut microbial community in proboscis monkeys (Nasalis larvatus): Implications for effects of geographical and social factors	2024	10.1098/rsos.231756	Scopus	NO	NO	Irrelevante	Irrelevant to the study objectives
McKenney, Erin A.	Gut microbial ecology	2023	10.1002/9781119850007.ch3	Google scholar	NO	NO	Irrelevante	Irrelevant to the study objectives
Lee, You-jeong; Lee, Saebom; Kim, Beoul; Kwak, Dongmi; Kim, Taehwan; Seo, Min-goo Goo X.	Gut Microbiome Diversity and Composition in Captive Siberian Tigers (Panthera tigris altaica): The Influence of Diet, Health Status, and Captivity on Microbial Communities	2024	10.3390/microorganisms12112165	Google scholar	NO	NO	Irrelevante	Irrelevant to the study objectives
Clough, Jordyn B.; Schwab, Sibylle G.; Mikac, Katarina M.	Gut Microbiome Profiling of the Endangered Southern Greater Glider (Petauroides volans) after the 2019–2020 Australian Megafire	2023	10.3390/ani13223583	Scopus	NO	NO	Irrelevante	Irrelevant to the study objectives
Li, Qi; Fei, Hanlan; Luo, Zhenhao; Gao, Shaoming; Wang, Pandeng; Lan, Liying; Zhao, Xinfeng; Huang, Linan; Fan, Pengfei	Gut microbiome responds compositionally and functionally to the seasonal diet variations in wild gibbons	2023	10.1038/s41522-023-00388-2	Google scholar	NO	NO	Irrelevante	Irrelevant to the study objectives
Zhao, Gang; Qi, Mingpu; Wang, Qiankun; Hu, Changmin; Li, Xiang; Chen, Yingyu; Yang, Jingyuan; Yu, Huiliang; Chen, Huanchun; Guo, Aizhen	Gut microbiome variations in Rhinopithecus roxellanae caused by changes in the environment	2023	10.1186/s12864-023-09142-6	Scopus	NO	NO	Irrelevante	Irrelevant to the study objectives
Hanski, Eveliina; Khanyari, Munib; Li, Jingdi; Bates, Kieran A.; Zuther, Steffen; Maiden, Martin Christopher James; Kock, Richard Anthony; Knowles, Sarah C.L.	Gut microbiota of the critically endangered Saiga antelope across two wild populations in a year without mass mortality	2023	10.1038/s41598-023-44393-z	Scopus	NO	NO	Irrelevante	Irrelevant to the study objectives
Zubillaga-Martin, Diego; Solorzano-Garcia, Brenda; Yanez-Montalvo, Alfredo; de Leon-Lorenzana, Arit; Falcon, Luisa I.; Vazquez-Dominguez, Ella	Gut microbiota signatures of the three Mexican primate species, including hybrid populations	2025	10.1371/journal.pone.0317657	Wos	NO	NO	Primates	Irrelevant to the study objectives
Bambi, Marina; Galla, Giulio; Donati, Claudio; Rovero, Francesco; Hauffe, Heidi Christine; Barelli, Claudia	Gut microbiota variations in wild yellow baboons (Papio cynocephalus) are associated with sex and habitat disturbance	2024	10.1038/s41598-023-50126-z	Scopus	NO	NO	Irrelevante	Irrelevant to the study objectives
CHAVES, ÓM; STONER, KE	Habilidad para cruzar ríos en Ateles geoffroyi y Alouatta pigra en el sur de México: Un reporte preliminar	2010		Google scholar	NO	NO	Irrelevante	Irrelevant to the study objectives
Amato, Katherine R.; Yeoman, Carl J.; Kent, Angela; Righini, Nicoletta; Carbonero, Franck; Estrada, Alejandro; Gaskins, H. Rex; Stumpf, Rebecca M.; Yildirim, Suleyman; Torralba, Manolito; Gillis, Marcus; Wilson, Brenda A.; Nelson, Karen E.; White, Bryan A.; Leigh, Steven R.	Habitat degradation impacts black howler monkey (Alouatta pigra) gastrointestinal microbiomes	2013	10.1038/ismej.2013.16	Wos	YES	NO	Alouatta	Irrelevant to the study objectives
Zunino, G. E.; Kowalewski…, M. M.	Habitat fragmentation and population size of the black and gold howler monkey (Alouatta caraya) in a semideciduous forest in Northern Argentina	2007		Google scholar	NO	NO	Irrelevante	Irrelevant to the study objectives
Boyle, Sarah Ann; Benchimol, Maíra; Bobay, Marissa; Burrow, Tierin; Gordo, Marcelo; Marsh, Laura K.; Michalski, F.; Whitworth, Andrew William	Habitat Fragmentation Impacts on Amazonian Nonvolant Mammals	2024	10.1007/978-3-031-43071-8_13	Scopus	NO	NO	Irrelevante	Irrelevant to the study objectives
Gadelha, Jose Ramon; de Andrade Melo, Everton Renan; Domingos da Silva, Maria Nazare; da Silva Junior, Antonio Paulo; Filgueiras, Bruno Karol Cordeiro; Mendes Pontes, Antonio Rossano	Habitat heterogeneity as a local and regional-scale driver of primate assemblage structure in northernmost Brazilian Amazonia	2017	10.1163/15707563-00002536	Wos	NO	NO	Primates	Irrelevant to the study objectives
Abel, Christoph; Giertz, Peggy; Ratovonamana, Yedidya Rakotomalala; Püttker, Thomas; Rakotondranary, Solofomalala Jacques; Scheel, Bettina M.; Lenz, Tobias L.; Ganzhorn, Jörg Ulrich	Habitat quality affects the social organization in mouse lemurs (Microcebus griseorufus)	2023	10.1007/s00265-023-03339-1	Scopus	NO	NO	Irrelevante	Irrelevant to the study objectives
Qingqing, H. E.; Yan, Shasha; Garber, Paul Alan; Ren, Baoping; Xvming, Q. I.; Zhou, Jiang	Habitat restoration is the greatest challenge for population recovery of Hainan gibbons (Nomascus hainanus)	2023	10.1111/1749-4877.12684	Scopus	NO	NO	Irrelevante	Irrelevant to the study objectives
Gilles, Debora R.; Bay-Joulia, Rodrigo; Sanchez-Gavier, Francisco; Kowalewski, Martin M.	Habitat suitability for primate conservation in north-east Brazil	2025	10.1007/s10329-024-01168-y	Wos	NO	NO	Irrelevante	Irrelevant to the study objectives
Gabriel, Denise N.	Habitat Use and Activity Patterns as an Indication of Fragment Quality in a Strepsirrhine Primate	2013	10.1007/s10764-013-9668-x	Wos	NO	NO	Primates	Irrelevant to the study objectives
Bobadilla, U. L.; Ferrari, S. F.	Habitat use by Chiropotes satanas utahicki and syntopic platyrrhines in eastern Amazonia	2000		Google scholar	NO	NO	Irrelevante	Irrelevant to the study objectives
Rehg J. P	HÁBITATS UTILIZADOS POR TRÊS ESPÉCIES DE PRIMATAS, CALLIMICO GOELDII, SAGUINUS LABIATUS E SAGUINUS FUSCICOLLIS, NA FAZENDA EXPERIMENTAL CATUABA, ACRE, BRASIL			Google scholar	NO	NO	Irrelevante	Irrelevant to the study objectives
Miranda, J. M. D.; Passos, F. C.	Hábito alimentar de Alouatta guariba (Humboldt)(Pr (Humboldt)(Primates, Atelidae) Atelidae) em Floresta de Araucária, Paraná, Brasil	2004		Google scholar	YES	NO		Insufficient sampling effort
Jayanti, Putu Devi; Gunawan, I. Wayan Nico Fajar; Indarjulianto, Soedarmanto	Haemoplasmosis in A Hypoalbuminemic Cat: A Case Report	2023	10.20473/jmv.vol6.iss2.2023.288-296	Scopus	NO	NO	Irrelevante	Irrelevant to the study objectives
Cano, MM Mejía	Hallazgos post-mortem en ejemplares de monos aulladores juveniles Alouatta seniculus en cautiverio del Parque de la conservación.	2021		Google scholar	NO	NO	Irrelevante	Irrelevant to the study objectives
Springer, Matthew T.; Nielsen, Clayton K.; Carver, Andrew D.; Correa, Nestor J.	HARPY EAGLE (HARPIA HARPIYJA) FEEDING BEHAVIOR ON A BROWN-THROATED THREE-TOED SLOTH (BRADYPUS VARIEGATES)	2011	10.3356/JRR-10-45.1	Wos	NO	NO	Irrelevante	Irrelevant to the study objectives
Urbani, B.; Kvarnbäck…, J.	Harpy eagle Harpia harpyja preying on an ursine howler monkey Alouatta arctoidea in northeastern Venezuela	2012		Google scholar	NO	NO	Irrelevante	Irrelevant to the study objectives
Bowler, Mark (35104374000); Couceiro, Daniel (57218368238); Martinez, Rocio (57218371633); Orihuela, Gabriela (6505594622); Shoobridge, Juan Diego (57208870233); Nycander, Eduardo (57218372361); de Miranda, Everton B.P. (57057078700); Tobler, Mathias W. (56189702300)	Harpy eagles (Harpia harpyja) nesting at Refugio Amazonas, Tambopata, Peru feed on abundant disturbance-tolerant species	2020	10.1016/j.fooweb.2020.e00154	Scopus	NO	NO	Irrelevante	Irrelevant to the study objectives
Jacob, Daniel Etim; Nelson, Imaobong Ufot; Izah, Sylvester Chibueze	Healing Trails: Integrating Medicinal Plant Walks into Recreational Development	2024	10.1007/978-3-031-43199-9_68	Scopus	NO	NO	Irrelevante	Irrelevant to the study objectives
Nodolf, Shannon B.; Smith, Joseph A.; Volle, Kurt A.; Bernal-Valle, Sofia; Dolz, Gaby; Russell, Mariah	HEALTH ASSESSMENT OF GOLDEN-MANTLED HOWLER MONKEYS (ALOUATTA PALLIATA PALLIATA) IN DRY FOREST FROM THE NORTH PACIFIC COAST, COSTA RICA	2025	10.1638/2023-0128	Wos	NO	NO	Alouatta	Irrelevant to the study objectives
Solorzano-Garcia, Brenda; Perez-Ponce de Leon, Gerardo	Helminth parasites of howler and spider monkeys in Mexico: Insights into molecular diagnostic methods and their importance for zoonotic diseases and host conservation	2017	10.1016/j.ijppaw.2017.04.001	Wos	NO	NO	Alouatta	Irrelevant to the study objectives
Hernández, A. Balsells	Helmintiasis gastrointestinal del mono aullador (Alouatta pigra) en vida libre en Guatemala.	2012		Google scholar	NO	NO	irrelevante	Irrelevant to the study objectives
Ausband, David E.; Bassing, Sarah B.	Helpers show plasticity in their responses to breeder turnover	2024	10.1093/beheco/arae048	Scopus	NO	NO	Irrelevante	Irrelevant to the study objectives
Gomez, E. Pomahuacre	Hematología en el mono aullador rojo (Alouatta seniculus) de dos centros de rescate del Departamento de Madre de Dios	2015		Google scholar	NO	NO	Irrelevante	Irrelevant to the study objectives
Rovirosa-Hernandez, M. J.; Caba, M.; Garcia-Orduna, F.; Lopez-Munoz, J. J. D.; Canales-Espinosa, D.; Hermida-Lagunes, J.	Hematological and biochemical blood values in wild populations of black howler monkeys (Alouatta pigra) of Campeche, Mexico	2012	10.1111/j.1600-0684.2012.00559.x	Wos	NO	NO	Alouatta	Irrelevant to the study objectives
da Silva, Gessiane Pereira (37047032400); Pereira, Thyago Habner de Souza (57216254609); de Melo, Josi Teixeira (57226756278); Imbeloni, Aline Amaral (36194841700); Andrade, Rafael do Santos de (58195414200); Monteiro, Maria Vivina Barros (12902581200); Monteiro, Frederico Ozanan Barros (35900593200); Takeshita, Rafaela S. C. (37047927600)	Hematological and serum biochemistry evaluation in howler monkeys (Alouatta caraya) and capuchin monkeys (Sapajus apella): A comparative study	2023	10.1111/jmp.12644	Scopus	NO	NO	Habla de Alouatta	Irrelevant to the study objectives
Holzmann, Ingrid; Ignacio Areta, Juan	Hematological reference values for Alouatta palliata (Primates: Atelidae) and Cebus imitator (Primates: Cebidae) from the Pacific Coast of Costa Rica	2020	10.1111/eth.12962	Wos	NO	NO	Habla de Alouatta	Irrelevant to the study objectives
Corewyn, Lisa C. (56167424800); Kelaita, Mary A. (45661251800); Nollman, Jenny (57421975600); Hagnauer, Isabel (57192098092); Blanco-Peña, Kinndle (57193401453); Lessnau, Robert G. (8851827300); Clayton, Jonathan B. (57190381326); Shields-Cutler, Robin (56830588900); Stoos, Kari Brossard (57192839107)	Hematology and blood biochemistry in a declining population of mantled howler monkeys (Alouatta palliata palliata) at La Pacifica, Costa Rica	2023	10.1111/jmp.12669	Scopus	NO	NO	Habla de Alouatta	Irrelevant to the study objectives
Canales-Espinosa…, D.	Hematology and serum biochemistry in wild howler monkeys	2014		Google scholar	NO	NO	Irrelevante	Irrelevant to the study objectives
Larsen, R. Scott (59203333400); Moresco, Anneke (6603219041); Meneses, Ana (59202428400); Glander, Kenneth E. (6701864153)	Hematology and serum biochemistry of free-ranging mantled howler monkeys (Alouatta palliata) at La Pacifica, Costa Rica	2024	10.1111/jmp.12720	Scopus	NO	NO	Habla de Alouatta	Irrelevant to the study objectives
Santos, Leonilda C.; Cubilla, Michelle P.; de Moraes, Wanderlei; Cubas, Zalmir S.; Oliveira, Marcos J.; Estrada, Marko; Leutenegger, Christian M.; Sykes, Jane E.; Lindsay, LeAnn L.; Marcondes, Mary; Barros Filho, Ivan R.; Biondo, Alexander W.	Hemotropic Mycoplasma in a Free-ranging Black Howler Monkey (Alouatta caraya) in Brazil	2013	10.7589/2012-06-159	Wos	NO	NO	Alouatta	Irrelevant to the study objectives
Passos, Pedro H.O. (57211452048); Ramos, Daniel G. (50262842700); Romano, Alessandro P. (56094511100); Cavalcante, Karina R.L.J. (57203304740); Miranda, Luisa H.M. (25824940400); Coelho, Janice M.C.O. (57210753998); Barros, Ramona C. (57605480100); Martins Filho, Arnaldo J. (57192157758); Quaresma, Juarez A.S. (6701575184); Macêdo, Isabel L. (57218223409); Wilson, Tais M. (56856380200); Sousa, Da…	Hepato-pathological hallmarks for the surveillance of Yellow Fever in South American non-human primates	2022	10.1016/j.actatropica.2022.106468	Scopus	NO	NO	Irrelevante	Irrelevant to the study objectives
NASCIMENTO PINHEIRO, H. L.	ESTRATÉGIAS ALIMENTARES DE Callithrix jacchus EM FRAGMENTOS DE MATA ATLÂNTICA DO CENTRO DE ENDEMISMO PERNAMBUCO	2011	https://d1wqtxts1xzle7.cloudfront.net/85606419/DISSERTACAO_Herbert_Leonardo_Nascimento_Pinheiro-libre.pdf?1651860475=&response-content-disposition=inline%3B+filename%3DEstrategias_alimentares_de_Callithrix_ja.pdf&Expires=1773632037&Signature=VhMr5peNmpwSSeMblE0G33d9mR13CsNfCiAF7XQ3ohbWR1Dp5kp3k5IWYii7nRgwz0HWg9hsoGgPlyq6MGfQtqvawZ7oNTad0UFt37sStPtluUl0fqZm5cCo~46NCw5grdnt0F79oDCy6ZZzjJ7PJ~9yBsRg~…	Google scholar	NO	NO	Irrelevante	Irrelevant to the study objectives
Vargas-Gastélum, Lluvia; Romer, Alexander S.; Ghotbi, Marjan; Dallas, Jason W.; Alexander, Nicholas Reed; Moe, Kylie C.; McPhail, Kerry L.; Neuhaus, George F.; Shadmani, Leila; Spatafora, Joseph W.	Herptile gut microbiomes: a natural system to study multi-kingdom interactions between filamentous fungi and bacteria	2024	10.1128/msphere.00475-23	Scopus	NO	NO	Irrelevante	Irrelevant to the study objectives
HICK, CDEUTA	HERSHKOVITZ, 1985 EM DOIS SÍTIOS NA AMAZÔNIA ORIENTAL: IMPLICAÇÕES PARA A CONSERVAÇÃO			Google scholar	NO	NO	Irrelevante	Irrelevant to the study objectives
Dalmaso, A. C.; Codenotti, T. L.	Hierarchy and dominance behaviors in brown howler monkey groups Alouatta guariba clamitans (Cabrera, 1940) in captivity	2010		Google scholar	NO	NO	Irrelevante	Irrelevant to the study objectives
Santos, J. L.; Paschoal, A. M. O.; Massara, R. L.; Chiarello, A. G.	High consumption of primates by pumas and ocelots in a remnant of the Brazilian Atlantic Forest	2014	10.1590/bjb.2014.0094	Wos	NO	NO	Primates	Irrelevant to the study objectives
Tinsley Johnson, Elizabeth (55932561200); Benítez, Marcela E. (57189192864); Fuentes, Alexander (57213239720); McLean, Celia R. (57214334432); Norford, Ariek B. (57214331772); Ordoñez, Juan Carlos (12041546800); Beehner, Jacinta C. (8210520900); Bergman, Thore J. (8210521000)	High density of white-faced capuchins (Cebus capucinus) and habitat quality in the Taboga Forest of Costa Rica	2020	10.1002/ajp.23096	Scopus	NO	NO	Irrelevante	Irrelevant to the study objectives
Almeida-Souza, Pedro Augusto; de Oliveira, Cirilo Henrique; Brito, Luiz Paulo; Teixeira, Thaynara De Jesus; Celestino, Iago Alves; Penha, Gabriele Barbosa; Dos Santos, Ronaldo Medeiros; Mendes, Wexley Miranda; Morais Ribeiro, Bergmann Morais; Campos, Fabrício Souza	High Frequencies of kdr Mutation and Chikungunya Infection in Aedes aegypti Population from Minas Gerais, Brazil	2024	10.3390/pathogens13060457	Scopus	NO	NO	Irrelevante	Irrelevant to the study objectives
McLennan, Matthew R.; Huffman, Michael A.	High Frequency of Leaf Swallowing and its Relationship to Intestinal Parasite Expulsion in “Village” Chimpanzees at Bulindi, Uganda	2012	10.1002/ajp.22017	Wos	NO	NO	Irrelevante	Irrelevant to the study objectives
Machado-Silva, Maria Paula; Abreu, Filipe Vieira Santos De; Alves, Fernanda Moreira; Aquino-Teixeira, Sandy Micaele; de Oliveira, Felipe; Dario, Maria Augusta; das Chagas Xavier, Samanta Cristina; Lourenço-De-Oliveira, Ricardo; Roque, André Luiz Rodrigues	High infection prevalences by Trypanosoma minasense in non-human primates from the Southeast region of Brazil	2024	10.1038/s41598-024-74235-5	Scopus	NO	NO	Irrelevante	Irrelevant to the study objectives
Ziegler, Shelby L.; Atencio, Wil E.; Carroll, John M.; Byers, James E.	High parasite prevalence in an ecosystem engineer correlated with both local- and landscape-level factors	2024	10.1007/s00442-024-05581-4	Scopus	NO	NO	Irrelevante	Irrelevant to the study objectives
Garbino, Guilherme Siniciato Terra (55241644200); Rezende, Gabriela Cabral (55969289500); de Oliveira, Marcus Vinicius Brandão (56457829400); Lambot, Amandine (57797442000); Rocha, Flávia Souza (57344247600); Culot, Laurence (34771239500)	High richness of non-volant mammals in a seasonal forest fragment in southeastern Brazil	2022	10.11606/1807-0205/2022.62.017	Scopus	NO	NO	Irrelevante	Irrelevant to the study objectives
Lucore, Jordan M.; Beehner, Jacinta C.; White, Amy F.; Sinclair, Lorena F.; Martins, Vasco Alexandre; Kovalaskas, Sarah A.; Ordoñez, Juan Carlos; Bergman, Thore Jon; Benítez, Marcela Eugenia; Marshall, Andrew J.	High temperatures are associated with decreased immune system performance in a wild primate	2024	10.1126/sciadv.adq6629	Scopus	NO	NO	Irrelevante	Irrelevant to the study objectives
Imamura, Shuhei; Gozu, Yoko; Tsutsumi, Moe; Hayashi, Kaname; Mori, Chiaki; Ishikawa, Megumi; Takada, Megumi; Ogiso, Tomotaka; Suzuki, Keiko; Okabe, Shota	Higher oxytocin concentrations occur in subjects who build affiliative relationships with companion robots	2023	10.1016/j.isci.2023.108562	Scopus	NO	NO	Irrelevante	Irrelevant to the study objectives
Dattilo, Wesley; Carlos Serio-Silva, Juan; Chapman, Colin A.; Rico-Gray, Victor	Highly nested diets in intrapopulation monkey-resource food webs	2014	10.1002/ajp.22261	Wos	NO	NO	Irrelevante	Irrelevant to the study objectives
Santos, Daniel Oliveira dos (57216393744); de Oliveira, Ayisa Rodrigues (57203409167); de Lucena, Fabiana Pizzolato (57218512608); de Mattos, Sara Aquino (57218510801); de Carvalho, Thaynara Parente (57203408510); Costa, Fabíola Barroso (57217731910); Moreira, Larissa Giannini Alves (57218511555); Paixão, Tatiane Alves da (9737004300); Santos, Renato Lima (57216745155)	Histopathologic Patterns and Susceptibility of Neotropical Primates Naturally Infected With Yellow Fever Virus	2020	10.1177/0300985820941271	Scopus	NO	NO	Irrelevante	Irrelevant to the study objectives
Jr, R. Samudio; Pino, J. L.	Historia de la Mastozoología en Panamá	2014		Google scholar	NO	NO	Irrelevante	Irrelevant to the study objectives
SOARES, RT	HISTÓRIA NATURAL DE QUATIS (Nasua nasua) EM UNIDADES DE CONSERVAÇÃO NO ESTADO DO PARANÁ			Google scholar	NO	NO	Irrelevante	Irrelevant to the study objectives
Almeida, Bruno A.; Santos, Igor R.; Henker, Luan C.; Lorenzett, Marina P.; Ferrari, Flavia E.; Surita, Livia E.; Panziera, Welden; Pavarini, Saulo P.; Driemeier, David	Historical Biogeography, Speciation, and Niche Evolution of Alouatta (Primates, Atelidae)	2021	10.1016/j.jcpa.2021.05.001	Wos	NO	NO	Habla de Alouatta	Irrelevant to the study objectives
Oliveira, Pedro A.; Souto Lima, Rodrigo B.; Chiarello, Adriano G.	Home range, movements and diurnal roosts of the endangered thin-spined porcupine, Chaetomys subspinosus (Rodentia: Erethizontidae), in the Brazilian Atlantic Forest	2012	10.1016/j.mambio.2011.09.005	Wos	NO	NO	Irrelevante	Irrelevant to the study objectives
Adonay Urrea-Galeano, Lina; Andresen, Ellen; Coates, Rosamond; Mora Ardila, Francisco; Diaz Rojas, Alfonso; Ramos-Fernandez, Gabriel	Horizontal seed dispersal by dung beetles reduced seed and seedling clumping, but did not increase short-term seedling establishment	2019	10.1371/journal.pone.0224366	Wos	NO	NO	Irrelevante	Irrelevant to the study objectives
Dias, Pedro Americo D.; Coyohua-Fuentes, Alejandro; Canales-Espinosa, Domingo; Chavira-Ramirez, Roberto; Rangel-Negrin, Ariadna	Hormonal correlates of energetic condition in mantled howler monkeys	2017	10.1016/j.yhbeh.2017.06.003	Wos	NO	NO	Alouatta	Irrelevant to the study objectives
Thierry, Bernard; Rebout, Nancy; Heistermann, Michael	Hormonal responses to mating competition in male Tonkean macaques	2023	10.1016/j.yhbeh.2023.105395	Scopus	NO	NO	Irrelevante	Irrelevant to the study objectives
Bennett, Genevieve; Malone, Matthew; Sauther, Michelle L.; Cuozzo, Frank P.; White, Bryan; Nelson, Karen E.; Stumpf, Rebecca M.; Knight, Rob; Leigh, Steven R.; Amato, Katherine R.	Host age, social group, and habitat type influence the gut microbiota of wild ring-tailed lemurs (Lemur catta)	2016	10.1002/ajp.22555	Wos	NO	NO	Irrelevante	Irrelevant to the study objectives
Clough, Dagmar; Heistermann, Michael; Kappeler, Peter M.	Host Intrinsic Determinants and Potential Consequences of Parasite Infection in Free-Ranging Red-Fronted Lemurs (Eulemur fulvus rufus)	2010	10.1002/ajpa.21243	Wos	NO	NO	Irrelevante	Irrelevant to the study objectives
Drali, Rezak; Abi-Rached, Laurent; Boutellis, Amina; Djossou, Felix; Barker, Stephen C.; Raoult, Didier	Host switching of human lice to new world monkeys in South America	2016	10.1016/j.meegid.2016.02.008	Wos	NO	NO	Irrelevante	Irrelevant to the study objectives
Koike, S.; Soga, M.; Nemoto, Y.; Kozakai, C.	How are dung beetle species affected by deer population increases in a cool temperate forest ecosystem?	2014	10.1111/jzo.12138	Wos	NO	NO	Irrelevante	Irrelevant to the study objectives
Steiner, Katharina; Kunz, Sonja; Florack, Arnd	How can health look tasty? Effects of packaging color saturation on beverage health and taste expectations depend on color match	2024	10.1108/BFJ-06-2024-0651	Scopus	NO	NO	Irrelevante	Irrelevant to the study objectives
Penning, David A.; Greenquist, Maya; Hackney, Jillian; McClain, Gabe	How constriction works in snakes: History and modern advances	2023		Scopus	NO	NO	Irrelevante	Irrelevant to the study objectives
Pave, Romina; Kowalewski, Martin M.; Zunino, Gabriel E.; Giraudo, Alejandro R.	How do demographic and social factors influence parent-offspring conflict? The case of wild black and gold howler monkeys (Alouatta caraya)	2015	10.1002/ajp.22420	Wos	NO	NO	Alouatta	Irrelevant to the study objectives
Bicca-Marques, J. C.	How do howler monkeys cope with habitat fragmentation?	2003		Google scholar	NO	NO	Review	Review
Matte, Ana Luiza Leichter; Buss, Gerson; Fialho, Marcos De S.; Becker, Fernando Gertum; Jerusalinsky, Leandro; de Lacerda, J. C.; Santos, P. J.P.; Bezerra, Bruna Martins	How do landscape and life history traits contribute to the threat context of Brazilian primates?	2024	10.1111/acv.12904	Scopus	NO	NO	Irrelevante	Irrelevant to the study objectives
Robira, Benjamin; Benhamou, Simon; Obeki Bayanga, Erlich; Breuer, Thomas; Masi, Shelly	How do primates decide where to feed? Insights from wild western gorillas	2023	10.1016/j.anbehav.2023.07.012	Google scholar	NO	NO	Irrelevante	Irrelevant to the study objectives
Lecompte, Emilie; Bouanani, Mohand-Ameziane; de Thoisy, Benoit; Crouau-Roy, Brigitte	How do rivers, geographic distance, and dispersal behavior influence genetic structure in two sympatric New World monkeys?	2017	10.1002/ajp.22660	Wos	NO	NO	Irrelevante	Irrelevant to the study objectives
Fuzessy, Lisieux F.; Janson, Charles H.; Silveira, Fernando A. O.	How far do Neotropical primates disperse seeds?	2017	10.1002/ajp.22659	Wos	NO	NO	Primates	Irrelevant to the study objectives
Morimoto, Takuma; Linhares, João M.M.; Nascimento, Sérgio Miguel Cardoso; Smithson, Hannah E.	How many surfaces can you distinguish by color? Real environmental lighting increases discriminability of surface colors	2024	10.1364/OE.531468	Scopus	NO	NO	Irrelevante	Irrelevant to the study objectives
Sekar, Nitin; Giam, Xingli; Sharma, Netra Prasad; Sukumar, Raman	How much Dillenia indica seed predation occurs from Asian elephant dung?	2016	10.1016/j.actao.2015.11.005	Wos	NO	NO	Irrelevante	Irrelevant to the study objectives
Spaan, Denise; Ramos-Fernandez, Gabriel; Schaffner, Colleen M.; Pinacho-Guendulain, Braulio; Aureli, Filippo	How Survey Design Affects Monkey Counts: A Case Study on Individually Recognized Spider Monkeys (Ateles geoffroyi)	2017	10.1159/000481796	Wos	NO	NO	Irrelevante	Irrelevant to the study objectives
Wagner, Franziska; DeLeon, Valerie Burke; Bonar, Christopher J.; Smith, Timothy D.	How the youngsters teach the “old timers”: Terminology of turbinals in adult primates inferred from ontogenetic stages	2024	10.3897/vz.74.e126944	Scopus	NO	NO	Irrelevante	Irrelevant to the study objectives
Aguiar, L. M.; Ludwig, G.; Roper, J. J.; Svoboda…, W. K.	Howler and Capuchin monkey densities in Riparian forests on islands and adjacent shores on the upper Paraná River, southern Brazil	2011		Google scholar	YES	NO	Alouatta	Irrelevant to the study objectives
Pozo-Montuy, Gilberto (16043126900); Aguilar-Cucurachi, María del Socorro (36187739200); Aureli, Filippo (7003679554); Briseño-Jaramillo, Margarita (56433493900); Canales-Espinosa, Domingo (20733714300); Cárdenas-Navarrete, Anaid (57844473800); Cortés-Ortiz, Liliana (20733515800); Coyohua-Fuentes, Alejandro (26429208700); Espinosa-Gómez, Fabiola Carolina (55938714100); Franquesa-Soler, Montserrat…	Howler Monkey Die-Off in Southern Mexico	2024	10.1002/ajp.23684	Scopus	NO	NO	Habla de Alouatta	Irrelevant to the study objectives
Melin, Amanda D.; Khetpal, Vishal; Matsushita, Yuka; Zhou, Kaile; Campos, Fernando A.; Welker, Barbara; Kawamura, Shoji	Howler monkey foraging ecology suggests convergent evolution of routine trichromacy as an adaptation for folivory	2017	10.1002/ece3.2716	Wos	NO	NO	Alouatta	Irrelevant to the study objectives
Youlatos, D.; Guillot, D.	Howler monkey positional behavior	2014		Google scholar	NO	NO	Irrelevante	Irrelevant to the study objectives
Bicca-Marques, Júlio César (6701796909); Chaves, Óscar M. (24831893600); Hass, Gabriela Pacheco (57204693855)	Howler monkey tolerance to habitat shrinking: Lifetime warranty or death sentence?	2020	10.1002/ajp.23089	Scopus	NO	NO	Habla de Alouatta	Review
Espinosa Gomez, F.; Santiago Garcia, Juan; Gomez Rosales, Sergio; Wallis, Ian R.; Chapman, Colin A.; Morales Mavil, Jorge; Canales Espinosa, Domingo; Hernandez Salazar, Laura	Howler Monkeys (Alouatta palliata mexicana) Produce Tannin-Binding Salivary Proteins	2015	10.1007/s10764-015-9879-4	Wos	NO	NO	Alouatta	Irrelevant to the study objectives
Hue, Thomas; Caubet, Marion; Moura, Antonio Christian de A.	Howlers and marmosets in Pacatuba: an overcrowded existence in a semi-deciduous Atlantic forest fragment?	2017	10.1515/mammalia-2015-0167	Wos	NO	NO	Alouatta	Irrelevant to the study objectives
Bonilla-Sánchez, Y. M.; Serio-Silva…, J. C.	Howlers are able to survive in Eucalyptus plantations where remnant and regenerating vegetation is available	2012		Google scholar	NO	NO	Alouatta	Irrelevant to the study objectives
Ludwig, G.; Lima, G. Y. F.; Azevedo…, RB de	Howlers in an anthropogenic matrix: how does an Alouatta Belzebul group deal with the severely fragmented landscape of the Atlantic forest in Northeastern Brazil?	2020		Google scholar	YES	YES		Included
Bolt, Laura M. (55549787400); Russell, Dorian G. (57209223405); Coggeshall, Elizabeth M.C. (57209224724); Jacobson, Zachary S. (57209223198); Merrigan-Johnson, Carrie (57209225270); Schreier, Amy L. (23490820300)	Howling by the river: Howler monkey (Alouatta palliata) communication in an anthropogenically-altered riparian forest in Costa Rica	2020	10.1163/1568539X-00003582	Scopus	YES	NO	Habla de Alouatta	Irrelevant to the study objectives
Schreier, Amy L.; Bolt, Laura M.	Howling for food and females: A cross-site comparison of mantled howler monkey (Alouatta palliata) howling behavior in Costa Rica	2020		Wos	YES	NO	Alouatta	Irrelevant to the study objectives
Moro-Rios, R. E.; Aguiar, L. M.; Ludwig…, G.	Huck, M., Löttker, P, Böhle, UR. and Heymann, EW 2005a. Paternity and kinship patterns in polyandrous moustached tamarins (Saguinus mystax). Am./. Phys …	2004		Google scholar	NO	NO	Irrelevante	Irrelevant to the study objectives
Silva, GV da; Zaganini, R. L.; Lucindo, A.	Hugo Medeiros Garrido de Paula, Renata Souza Távora, Marcos Vinícius de Almeida, Larissa Sbeghen Pelegrini	2005		Google scholar	NO	NO	Irrelevante	Irrelevant to the study objectives
García de la Chica, Alba (57211891460); Oklander, Luciana I. (15758405900); Kowalewski, Martin M. (23005070900); Fernandez-Duque, Eduardo (6601994442)	Human and Non-Human Primate Coexistence in Argentina: Conflicts and Solutions	2023	10.3390/ani13213331	Scopus	NO	NO	Irrelevante	Irrelevant to the study objectives
Chumsri, Anantanit; Tina, Fahmida Wazed; Vongkok, Areerat; Chinnanon, Malinee; Chuaytanee, Nipaporn; Angajchariya, Amornrat; Sujarit, Chutinut	Human disturbance affects behavioural time allocation in a fiddler crab (Austruca annulipes) in Southern Thailand	2023	10.31893/jabb.23025	Google scholar	NO	NO	Irrelevante	Irrelevant to the study objectives
Cooper, David N.	Human Gene evolution	2024	10.1201/9781003579977	Scopus	NO	NO	Irrelevante	Irrelevant to the study objectives
Sheehan, Rebecca L.; Papworth, Sarah	Human speech reduces pygmy marmoset (Cebuella pygmaea) feeding and resting at a Peruvian tourist site, with louder volumes decreasing visibility	2019	10.1002/ajp.22967	Wos	NO	NO	Irrelevante	Irrelevant to the study objectives
Arruda, Igor Falco; Amendoeira, María Regina Reis; Bonifácio, Thamires Francisco; Raso, Clarissa Nascimento Da Silveira; Elidio, Hyago Da Silva Medeiros; Coelho, Jhônata Willy Rocha; da Silva, Luiz Cesar Cavalcanti Pereira; Dos Santos, Isabele Barbieri	Humane Endpoints in Swiss Webster Mice Infected with Toxoplasma gondii RH Strain	2024	10.3390/ani14091326	Scopus	NO	NO	Irrelevante	Irrelevant to the study objectives
Roncero, Pilar; Mendonça-Furtado, Olívia; Izar, Patricia	Human-induced rapid environmental change: A case study showing negative impact on animal culture	2023	10.1016/j.jnc.2023.126424	Scopus	NO	NO	Irrelevante	Irrelevant to the study objectives
[truncated: 1,592 more rows]
