# Supplementary material for: Behavioral Flexibility and the Conservation Value of Howler Monkey Populations in Small Habitat Patches
Source: Am J Primatol. 2026 Jun 23;88(6):e70182. doi: 10.1002/ajp.70182 (PMC13288005; doi:10.1002/ajp.70182)
Supplement: Supplementary file 3 — Supporting File 3: ajp70182‐sup‐0003‐Table_S2_Howler_monkey_database_Bustamante_Manrique_et_al_2026. [file AJP-88-e70182-s002.xlsx]

## Sheet: Data base Howler monkeys
Database of studies from which data were extracted for the comparative analysis of howler monkey (Alouatta spp.) behavior
* Full references are provided in the second sheet.
Species	Country	State_province	Study_site	Longitude	Latitude	Habitat_patch_size_ha	Months	Observation_time_h	Group_size	Home_range_ha	Day_range_m	Leaves	Young_leaves	Mature_leaves	Fruits	Immature_fruits	Ripe_fruits	Flowers	Diet_richness_species	Resting_percent	Feeding_percent	Moving_percent	Author*
belzebul	Brasil	Paraíba	Fazenda Pacatuba	37 07 48W	07 02 27.96S	271	13	246	8	9.5	450	13	10	3	59			28	47	59	10	19	Bonvicino, 1989
belzebul	Brasil	Pará	Estação Científica Ferreira Penna	50 29 00W	01 41 00S	33000	10		9			60.54			35.08			4.38					Souza et al., 2002
belzebul	Brasil	Pará	Cauaxi Ranch	48 10 06W	03 45 32S	20000	10	1203	6	17.8	684	45			43.35			11.25		51.15	18.75	29	Pinto et al., 2003
belzebul	Brasil	Mato Grosso	Paranaíta	56 19 00W	09 34 00S	10000	13		9			24.8	19.8	5	55.6	0.6	55	5.7	67				Pinto & Setz, 2004
belzebul	Brasil	Paraíba	Reserva Particular do Patrimônio Natural Fazenda	35 09 32W	07 03 11S	266.53	14	343	19	10.59		66.33							56	67.62	12	13	Porfirio de Souza, 2005
belzebul	Brazil	Paraiba	Fazenda Pacatuba	35 09 32W	07 03 11S	266.53	8	418	19	10.25	573.11	66.6	49.3	17.3	32.8	19	13.8	0.5	39	67.8	13.7	12	Coutinho, 2012
belzebul	Brazil	Paraiba	Mata do Angico	35 09 56W	07 02 49S	1.8	12	505	5	8.75		75	31.6	43.4	18.2			5.7	58	57.9	16.7	18.9	Ludwig et al., 2020
caraya	Argentina	Corrientes	EBCO	58 41 00W	27 30 00S	12	15	522	6	6.25										77	15	2	Zunino, 1986
caraya	Argentina	Corrientes	EBCO	58 41 00W	27 30 00S	10	15	528	8										23				Rumiz et al., 1986
caraya	Argentina	Corrientes	EBCO	58 41 00W	27 30 00S	12	15	1262	6	5.5	345	78	59	19	21			1	18				Zunino, 1986
caraya	Argentina	Misiones	Brasilera Island	59 37 00W	27 19 00S	141	22		16	1.7	513	65.79	12.22	53.57	18.45	1	17.45	9.53		61.94	13.94	10.69	Bravo & Sallenave, 2003
caraya	Argentina	Misiones	Brasilera Island	59 37 00W	27 19 00S	141	22		21	2.2	602	63.52	13.36	50.16	18.24	1.39	16.85	13.16		50.74	23.91	10.26	Bravo & Sallenave, 2003
caraya	Argentina	Misiones	El Piñalito Provincial Park	53 50 00W	26 30 00S	3796	12	351	18	111.91	840	70.604			16.4342			4.25944	47	54.63	12.69	25.84	Agostini et al., 2010a; Agostini et al., 2010b; Agostini et al., 2012; Holzmann et al., 2012
caraya	Argentina	Misiones	El Piñalito Provincial Park	53 50 00W	26 30 00S	3796	12	383	9	17.32	709	57.2003			22.4665			7.05902	48	59.53	15.02	20.27	Agostini et al., 2010a; Agostini et al., 2010b; Agostini et al., 2012; Holzmann et al., 2012
caraya	Brasil		Bosque Municipal Dr. Fábio de Sá Barreto	47 48 00W	23 10 00S	1.8	12	480	20	1.8		52			41			8	32				Alves, 1983
caraya	Brasil	Rio Grande do Sul	Fazenda do Angico	53 22 00W	27 56 00S	7	10	225	11											54.64	10.77	16	Albuquerque & Codenotti, 2006
caraya	Brasil	Paraná	Mutum Island	53 18 58.4W	22 45 59S	1050	12	288	13	18.75	842	49			46			3.9	16				Ludwig et al., 2008
caraya	Brasil	Paraná	Mutum Island	53 18 58.4W	22 45 59S	1050	12	306	11	5	564	65			24			10	17				Ludwig et al., 2008
caraya	Brasil	Rio Grande do Sul	Tupanciretã	53 40 25.5W	29 02 39.4S	0.3	12	830	5	1.3	272	85	8.1	75.3	2	0.1	1.9	11	17	65	19	12	Muhle, 2008
caraya	Brasil	Mato Grosso do Sul	N. Esperança and N. Querência	54 55 00W	20 43 00S	6267	15		6			47.92			35.48			12.86		50.85	14.7	29.89	Rímoli et al., 2008
caraya	Brasil	Rio Grande do Sul	Estância Casa Branca	56 16 23W	29 36 43S	0.7	12	699	14	0.7	371	82.4	21.8	15.2	12.3	3.2	9	2.7	14	56.5	14.9	23.4	Prates & Bicca-Marques, 2008; Prates & Bicca-Marques, 2011; Prates et al., 2018
caraya	Brasil	Mato Grosso do Sul	Anastacio Municipality	55 47 88W	20 29 01S	40	11		8			72.8			8.2			14.8		64.7	10.1	18.5	Rímoli et al., 2012
caraya	Brasil	Rio Grande do Sul	Estância Casa Branca	56 17 13.9W	29 36 56.52S	2	12	745	17	2	454	61	27	34	29			3	27	62	16	18	Bicca-Marques, 1993; Bicca-Marques, 1994; Bicca-Marques & Calegaro-Marques, 1994b
caraya	Brazil	Mato Grosso do Sul	Estância Crioula Farm	55 32 5.78	20 31 13.98S	83	10	510	13			60.9			28.9			2.7	72	39.9	24.8	26.4	Stavis et al., 2018
guariba	Argentina	Misiones	El Piñalito Provincial Park	53 50 00W	26 30 00S	3796	11	308	10	70.32	759	59.913			24.9281			5.43861	32	59.06	15.12	19.38	Agostini et al., 2010a; Agostini et al., 2010b; Agostini et al., 2012
guariba	Argentina	Misiones	El Piñalito Provincial Park	53 50 00W	26 30 00S	3796	12	352	7	31.22	744	62.6978			23.8588			6.73667	33	65.22	13.48	15.69	Agostini et al., 2010a; Agostini et al., 2010b; Agostini et al., 2012
guariba	Brasil	Minas Gerais	Estação Biológica de Caratinga	41 48 22.32W	19 43 21.72S	570	11	493	7	7.9	534	77			14			9		72	17	11	Mendes, 1989
guariba	Brasil	Rio Grande do Sul	State Park Itapuã	51 01 00W	30 21 00S	35	12	765	10	3.9	393	54	32	22	36			10	45	60	20	13	Cunha, 1994
guariba	Brasil	Rio de Janeiro	Mata Boa Vista	43 16 2.28W	22 58 4.4S	80	12	700	4	11.6	607	72	29	43	12	3	8	10	37	73	15	11	Limeira, 1996
guariba	Brasil	Rio Grande do Sul	EE de Aracuri	51 10 00W	28 13 00S	70	12	765	13	9.2	968	59	35	24	29	3	14	12	43	58	19	19	Marques, 1996
guariba	Brasil	São Paulo	Ribeirão Cachoeira	47 39 37.44W	22 36 43.2S	234	14	228	9	8.5		74			12			9		64	16	16	Gaspar, 1997
guariba	Brasil	São Paulo	Fazenda Rio Claro	48 55 00W	22 48 00S	165	12	408	4	12.5	494	79	13	66	21	2	19	0	34	77	10	12	Martins, 1997
guariba	Brasil	Rio Grande do Sul	Campo de Instrução de Santa Maria	53 50 35.87W	29 44 18.96S	200	12		9	7.2	799	71	57	14	14	1	13	12	64	58	21	17	Fortes, 1999
guariba	Brasil	Rio Grande do Sul	Morro da extrema	51 04 00W	30 12 00S	27	12	609	13			66			19			4		56	12	24	Koch & Bicca-Marques, 2007
guariba	Brasil	Rio Grande do Sul	Campo de Instrução de Santa Maria	53 50 35.87W	29 44 18.96S	977	12	577	5	4.9	709	78	51.1	26.9	9			10	48	55	23	17	Fortes, 2008
guariba	Brasil	Rio Grande do Sul	Campo de Instrução de Santa Maria	53 50 35.87W	29 44 18.96S	20	12	623	6	5	679	59	44.3	14.7	35			5.2	48	58	19	17	Fortes, 2008
guariba	Brasil	Rio Grande do Sul	Campo de Instrução de Santa Maria	53 50 35.87W	29 44 18.96S	1.8	12	654	7	1.8	734	67	41.9	25.1	18			7.8	52	58	24	14	Fortes, 2008
guariba	Brasil	Rio Grande do Sul	Ipê	51 18 44.52W	28 43 14.94S	2.2	12	636	6	1.88	520	78	36	18	15	2	11	2	42	60	20	17	Guzzo, 2009
guariba	Brasil	Rio Grande do Sul	São Pedro Wildlife Refuge	51 06 00W	30 10 48S	1.6	21	492	6				29.83	33.79		6.03	25.22		57	57.9	21.3572	13.8039	Chaves & Bicca-Marques, 2016
guariba	Brasil	Rio Grande do Sul	São Pedro Wildlife Refuge	51 06 00W	30 10 48S	9.5	19	438	10				22.24	28.28		11.9	32.29		62	49.1	19.491	19.8415	Chaves & Bicca-Marques, 2016
guariba	Brasil	Rio Grande do Sul	São Pedro Wildlife Refuge	51 06 00W	30 10 48S	2.9	20	539	9				13.29	21.93		20.48	41.45		59	46.8	26.7818	14.7256	Chaves & Bicca-Marques, 2016
guariba	Brasil	Rio Grande do Sul	State Park Itapuã	51 06 00W	30 10 48S	93	18	460	9				11.8	30.62		7.62	38.23		48	54.6	16.9186	24.2066	Chaves & Bicca-Marques, 2016
guariba	Brasil	Rio Grande do Sul	São Pedro Wildlife Refuge	51 06 00W	30 10 48S	108	17	536	9				13.69	26.07		18.89	33.57		57	55.3	18.5754	19.5884	Chaves & Bicca-Marques, 2016
guariba	Brasil	Rio Grande do Sul	State Park Itapuã	51 06 00W	30 10 48S	106	21	536	10				6.51	33.66		10.63	38.23		59	48.9	19.6861	25.9128	Chaves & Bicca-Marques, 2016
guariba	Brasil	Rio Grande do Sul	Lami	51 05 23W	30 14 21S	8	12	787	6		446	38.5	34	4.5	61	3	58		35				Corrêa et al., 2018
guariba	Brasil	São Paulo	Carlos Botelho State Park	47 59 34.4W	24 03 22.6S	38000	12	640	6	15	665	35.2			36.5			0.2		57.2	22.3	9.8	Sobral et al., 2023; Mello et al., 2024
guariba	Brasil	São Paulo	Carlos Botelho State Park	47 59 34.4W	24 03 22.6S	38000	12	570	6	41.3	779	43.9			21			0.1		49.4	22.6	17.6	Sobral et al., 2023; Mello et al., 2024
guariba	Brasil	São Paulo	Santa Genebra Reserve	47 06 27.35W	22 49 41.52S	230	12	718	6	4.1	467	73	50	23	5			12	68	64	19	13	Chiarello, 1993a; Chiarello, 1993b; Chiarello, 1994
guariba	Brazil	São Paulo	Fazenda Água Branca	50 20 00W	21 17 00S	120	12	396	8	6.5		62	32	30	26			10	43	71.1	9.81	15.99	Oliveira, 2003
guariba	Brazil	São Paulo	Reserva de Santa Genebra	47 06 19.6W	22 49 39.3S	251	19	791	10	10		58	26	32	22			8	52	47	8	26	da Silva Antonio, 2024
palliata	Costa Rica	Guanacaste	Hacienda La Pacifica	85 07 00W	10 28 00N	10	14	2071	13	9.9	596	69	50	19	13			18	61				Glander, 1978
palliata	Costa Rica	Guanacaste	Santa Rosa National Park	85 30 00W	10 45 00N	10800	24	394	40	108		49	21	28	29			23					Chapman, 1987; Chapman, 1988
palliata	Costa Rica	Heredia	La Selva	83 59 00W	10 26 00N	1200	15	208	14	35		65	63	2	29			6	65	58	24	10	Stoner, 1996
palliata	Costa Rica	Guanacaste	Santa Rosa National Park	85 30 00W	10 45 00N	10800	13	532	14	46	331				17			20	29				Larose, 1996
palliata	Costa Rica	Guanacaste	Santa Rosa National Park	85 30 00W	10 45 00N	10800	13	577	7	17.8	262								25				Larose, 1996
palliata	Costa Rica	Guanacaste	Santa Rosa National Park	85 30 00W	10 45 00N	10800	13	628	28	30.5	390	58	37	21	17				30				Larose, 1996
palliata	Costa Rica	Guanacaste	Hacienda La Pacifica	85 07 00W	10 28 00N	24	15	1335.2	25											68.2	17.76	12.58	Clarke et al., 2002
palliata	Costa Rica	Puntarenas	Refugio Nacional de Vida Silvestre Curú	84 55 28.92W	9 47 22.98.69N	900	23	352.5	26	10		66.83			26.3			6.87		75.85	6.02	4.62	McKinney, 2019
palliata	Costa Rica	Puntarenas	Refugio Nacional de Vida Silvestre Curú	85 55 28.92W	10 47 22.98.69N	900	23	491.25	28	39		63.82			34.19			1.89		68.47	11.64	7.47	McKinney, 2019
palliata	México	Veracruz	Los Tuxtlas	95 05 00W	18 35 00N	140	12	883	14	60	123	49	39	10	50	9	41	0.2	27				Estrada, 1984
palliata	México	Veracruz	Agaltepec Island	95 02 00W	18 27 00N	8.4	10	1500				28			59			0.2	28	66	22	12	Serio-Silva, 1993
palliata	México	Veracruz	Los Tuxtlas	95 00 00W	18 25 00N	3.6	12	2357	7	3.6	326	54	46	8	41	6	35	1	52	80	17	2	Estrada et al., 1999
palliata	México	Veracruz	Agaltepec Island	95 02 00W	18 27 00N	8.3	74	2303	10	8.3		29.4			39.5				36		27		Serio-Silva et al., 2002
palliata	México	Tabasco	Ranchería Leona Vicario	93 32 00W	18 26 00N	12	9	509	24	8.32	388	60	49.6	10.5	35	4.6	30.5	4.8	16	68	15.2	11	Muñoz et al., 2005; Muñoz et al., 2006
palliata	México	Veracruz	Los Tuxtlas	95 03 00W	18 36 00N	40	11	300	7			36.93	32.55	4.38	57.34	11.64	45.7	0.17	49	61.36	25.92	10.96	Asensio et al., 2007
palliata	México	Veracruz	Los Tuxtlas	95 03 00W	18 28 00N	8.3	11	300	59			57.06	48.45	8.61	21.4	6.08	15.27	5.32	56	55.1	29	14.34	Asensio et al., 2007
palliata	México	Veracruz	Los Tuxtlas	95 11 00W	18 41 00N	1.3	11	300	6			36.65	33.52	3.13	51.18	11.18	40	2.13	35	69.15	24.19	6.27	Asensio et al., 2007
palliata	México	Veracruz	Los Tuxtlas	95 05 00W	18 35 00N	7.2	10	480	10	5.8	395.3	58.3	49.6	8.7	39.1			2.2		53.7	27.7	14.9	Dunn et al., 2013; Dunn et al., 2010; Dunn et al., 2009
palliata	México	Veracruz	Agaltepec Island	95 02 00W	18 27 00N	8.4	84	2303	29										40				Dáttilo et al., 2014
palliata	México	Veracruz	Los Tuxtlas	95 05 00W	18 35 00N	100	16	330	10	7										81.3	8	8.9	Quintana-Morales et al., 2017
palliata	México	Veracruz	Los Tuxtlas	95 05 00W	18 35 00N	100	16	402	15	20										84.7	8.8	5.1	Quintana-Morales et al., 2017
palliata	México	Veracruz	La Flor de Catemaco	95 02 49W	18 26 43N	100	14	826	10	3.5	433.9												Ceccarelli et al., 2019
palliata	México	Veracruz	La Flor de Catemaco	95 02 49W	18 26 43N	100	14	886	7	6.2	741												Ceccarelli et al., 2019
palliata	México	Veracruz	La Flor de Catemaco	95 02 99W	18 26 43N	100	12	432	7	92													Lastra et al., 2023
palliata	México	Veracruz	La Flor de Catemaco	95 02 99W	18 26 43N	100	12	456	9	24													Lastra et al., 2023
palliata	México	Veracruz	Los Tuxtlas	95 05 00W	18 35 00N	244	10	480	8	89.5	241.6	48.3	32.8	15.5	49.4			1		68.2	17.7	10.2	Dunn et al., 2013; Dunn et al., 2010; Dunn et al., 2009
palliata	Nicaragua	Granada	Finca La Luz	85 57 03W	11 50 25N	650	13	1300	26	22	617	56	29	27	35	6	29	8	65	58	14	27	Williams-Guillén, 2003
palliata	Nicaragua	Granada	Finca La Luz	85 57 03W	11 50 25N	650	15	451		13.7													Williams-Guillén et al., 2006
palliata	Nicaragua	Granada	Finca La Luz	85 57 03W	11 50 25N	650	15	461		17.3													Williams-Guillén et al., 2006
palliata	Nicaragua	Granada	Finca La Luz	85 57 03W	11 50 25N	650	15	396		20.3													Williams-Guillén et al., 2006
palliata	Panamá	Barro Colorado Island	Barro Colorado Island	79 50 59.99W	09 09 12.6N	1550	9		17	31.1	488	44	43	1	47			10	73	66	16	10	Milton, 1980
palliata	Panamá	Barro Colorado Island	Barro Colorado Island	79 50 59.99W	09 09 12.6N	1550	9		17	31.7	392	53	50	3	37			9	73	65	16	10	Milton, 1980
palliata	Panamá	Barro Colorado Island	Barro Colorado Island	79 51 00W	09 10 00N	1500	11		13.6	26	453												Hopkins, 2011
palliata	Panamá	Barro Colorado Island	Barro Colorado Island	79 51 00W	09 10 00N	1560	11			66	424												McLean et al., 2016; Hopkins, 2011
palliata	Panamá	Barro Colorado Island	Barro Colorado Island	79 51 00W	09 10 00N	1500	11		23.4	44	770	39			40			5					Hopkins, 2011; Hopkins, 2016
pigra	Belize	Belize	Community Baboon Sanctuary	88 35 00W	17 33 00N	50	14	1160		6.4		45	37	8	41			11	74	62	24	10	Silver et al., 1998
pigra	México	Tabasco	Ranchería Leona Vicario	91 30 00W	17 40 00N	32	11	499	9	0.164	160	54.8	49.2	5.6	17.4	6	11.4	5.3	15		19.6		Pozo-Montuy & Serio-Silva, 2006
pigra	México	Tabasco	Laguna Colorada Ranch	91 30 17W	17 44 05N	19.8	9	489	5	5.82										72.3	18.5	6.6	Pozo-Montuy et al., 2013
pigra	México	Tabasco	Laguna Colorada Ranch	91 30 17W	17 44 05N	0.4	9	667	5	0.37										83	11	4	Pozo-Montuy et al., 2013
pigra	México	Chiapas	Palenque National Park	92 02 24W	17 28 12N	900	10		6	4.6	321.6									64.9	21.7		Amato & Garber, 2014
pigra	México	Chiapas	Palenque National Park	92 02 24W	17 28 12N	900	10		10	8.4	271									65.4	20.7		Amato & Garber, 2014
pigra	México	Tabasco	Estación de Investigación Primatológica y Vida Silvestre	91 30 22.11W	17 46 48.46N	2.68	8	289.5	4			62.2	24.1	38.1	23.6	6.7	16.9	7.1	14	74.1	14.9	9.2	Aristizábal et al., 2017
pigra	México	Tabasco	Estación de Investigación Primatológica y Vida Silvestre	91 30 22.11W	17 46 48.46N	3.89	8	368.5	8			66.1	27	39.1	24.6	7.3	17.3	8.9	16	69.9	17.1	11.1	Aristizábal et al., 2017
pigra	México	Campeche	Escárcega	90 48 31W	18 36 44N	2100	10		7	4.5													Martínez-Mota, 2016; Righini et al., 2017
pigra	México	Tabasco	Estación de Investigación Primatológica y Vida Silvestre	91 30 18W	17 46 55N	0.8	12	426.9	5											77.3	16.3	4.8	Aristizabal et al., 2019
pigra	México	Tabasco	Estación de Investigación Primatológica y Vida Silvestre	91 30 00W	17 46 55N	2.1	12	433.1	4											76.9	15.8	6.4	Aristizabal et al., 2019
pigra	México	Chiapas	Palenque National Park	92 02 24W	17 28 12N	9.3	9	435.7	8	9.4	309.6	64.4	45.1	19.3	24.6	15.1	9.5	2.7	30	67	16.8	11.8	Cárdenas-Navarrete, 2020
pigra	México	Chiapas	Palenque National Park	92 02 24W	17 28 12N	9.2	9	444.6	7	15.8	606.6	50.9	36	14.9	44.9	21	23.9	0.3	26	63.8	13.7	16.1	Cárdenas-Navarrete, 2020
pigra	México	Chiapas	Palenque National Park	92 02 24W	17 28 12N	13	9	444.6	6	7.9	316.4	71.7	39.3	32.4	18.9	5.2	13.7	1	31	64.1	18.5	11.8	Cárdenas-Navarrete, 2020
pigra	México	Chiapas	Palenque National Park	92 02 24W	17 28 12N	1171	12	571	4	10.3													de Guinea et al., 2019; de Guinea et al., 2021
pigra	México	Chiapas	Palenque National Park	92 02 24W	17 28 12N	1171	12	631	8	15.3													de Guinea et al., 2019; de Guinea et al., 2021
pigra	México	Campeche	El Tormento	90 48 31W	18 36 44N	2100	15		10	14.5													Martínez-Mota, 2016; Righini et al., 2017
pigra	México	Chiapas	Palenque National Park	92 02 24W	17 28 12N	1171	12	628	8	7.1													de Guinea et al., 2019; de Guinea et al., 2021
pigra	México	Chiapas	Palenque National Park	92 02 24W	17 28 12N	1171	12	650	9	10.6													de Guinea et al., 2019; de Guinea et al., 2021
pigra	México	Chiapas	Palenque National Park	92 02 24W	17 28 12N	1171	12	622	4	8.6													de Guinea et al., 2019; de Guinea et al., 2021
seniculus	Brasil	Amazonas	Mamirauá	65 43 12.36W	02 13 25.68S	1240000	10	492	8	7.5	320	46	20	26	47			2	26	76	6	16	Queiroz, 1995
seniculus	Colombia	Huila	Finca Merenberg	76 08 00W	02 14 00N	135	10	340	10	22	706	52	45	7	43	14	29	5	33	79	13	6	Gaulin & Gaulin, 1982
seniculus	Colombia	Vaupés	Estación Biológica Caparú	69 31 00W	01 05 00S	75000	10	496.5	8	182	1150	35.3	33.9	1.4	52.3			1.1					Palacios & Rodríguez, 2001
seniculus	Colombia	Atlántico	La Montaña	75 02 00W	10 46 00N	50	8	288.2	5	5.7		44.36	27.18	17.18	26.09	14.64	11.45	29.55	31				Ávila-Molina & Padilla-Rivera, 2005
seniculus	Colombia	Valle del Cauca	Yotoco Reserve	76 23 00W	03 50 00N	559	12		8	10.5	431	67	59.7	7.3	30.1					62.4	22.1	10.9	Palma et al., 2011
seniculus	Colombia	Valle del Cauca	Yotoco Reserve	76 23 00W	03 50 00N	559	12		5	16.75	458	82.9	76.7	6.2	13.3					63.9	23.1	9.8	Palma et al., 2011
seniculus	Colombia	Santander	San Juan del Cararé	74 08 02.71W	06 42 58.20N	65	23	392.1	10	2.56													Alvis-Rojas, 2012
seniculus	Colombia	Santander	San Juan del Cararé	74 08 02.71W	06 42 58.20N	65		549.4	10	3.64													Alvis-Rojas, 2012
seniculus	Colombia	Quindío	La Montaña del Ocaso	75 51 03W	04 34 08N	110.7	18	705	13	2.1													Gómez-Posada & Londoño, 2012
seniculus	Colombia	Quindío	La Montaña del Ocaso	75 51 03W	04 34 08N	110.7	18	556	20	3.7													Gómez-Posada & Londoño, 2012
seniculus	Colombia	Quindío	La Montaña del Ocaso	75 51 03W	04 34 08N	110.7	12	260	13	3.8													Gómez-Posada & Londoño, 2012
seniculus	Colombia	Quindío	La Montaña del Ocaso	75 51 03W	04 34 08N	110.7	12	311	18	4.8													Gómez-Posada & Londoño, 2012
seniculus	Colombia	Meta	Tinigua National Park	74 10 00W	02 40 00N	201875	13		11	79					44					58	23	15	Stevenson et al., 2015
seniculus	Colombia	Caldas	Vereda La Mesa	72 25 41W	05 10 48N	541.29	11	943.92	5	32.86		63.6	39.81	23.76	34.6	3.73	30.82		17	60.32	20.97	15.95	Aritstizabal et al., 2023; Rivillas-Carmona et al., 2026
seniculus	Colombia	Caldas	Vereda La Mesa	72 25 41W	05 10 48N	541.29	11	332.77	6	17.53		76.3	43.57	32.73	21.7	2.47	19.23		21	61.28	23.72	13.61	Aritstizabal et al., 2023; Rivillas- Carmona et al., 2026
seniculus	Guayana Francesa	Guayana	Nourague Station	52 41 00W	04 05 00N	100000	19		6			57			26			13	195				Julliot, 1994
seniculus	Venezuela	Guárico	Hato Masaguaral	67 34 16W	08 33 57N	93	12	603	9	7.1													Neville, 1972
ululata	Brasil	Piauí	São Miguel do Tapuio	41 37 54.91W	5 41 54.41S	800	12		20	16.05													Freire-Filho, 2022
ululata	Brasil	Piauí	São Miguel do Tapuio	41 37 54.91W	5 41 54.41S	800	12		12	3.22													Freire-Filho, 2022

## Sheet: References
Agostini, I., Holzmann, I., & Di Bitetti, M. S. (2010a). Are howler monkey species ecologically equivalent? Trophic niche overlap in syntopic Alouatta guariba clamitans and Alouatta caraya. American Journal of Primatology, 72, 173–186. DOI: 10.1002/ajp.20775
Agostini, I., Holzmann, I., & Di Bitetti, M. S. (2010b). Ranging patterns of two syntopic howler monkey species (Alouatta guariba and A. caraya) in Northeastern Argentina. International Journal of Primatology, 31, 363–381. DOI: 10.1007/s10764-010-9390-x
Agostini, I., Holzmann, I., & Di Bitetti, M. S. (2012). Influence of seasonality, group size, and presence of a congener on activity patterns of howler monkeys. Journal of Mammalogy, 93, 645–657. DOI: 10.1644/11-MAMM-A-070.1
Albuquerque, V. J. D., & Codenotti, T. L. (2006). Etograma de um grupo de bugios-pretos, Alouatta caraya (Humboldt, 1812) (Primates, Atelidae) em um hábitat fragmentado. Revista de Etologia, 8, 97–107.
Alves, I. M. S. C. (1983). Comportamento e hâbito alimentar de um grupo de bugios (Alouatta caraya Humboldt, 1812) em ambiente semi-natural (Primates, Cebidae). BSc thesis, São Paulo, BR: Universidade de Sao Paulo, Ribeiräo Preto.
Alvis-Rojas, N. A., (2012). Patrón de actividad, dieta, área de actividad y dispersión de semillas de Alouatta seniculus en un fragmento de bosque en San Juan del Carare (Santander), Colombia. BSc thesis, Ibagué, CO: Universidad del Tolima. p. 86.
Amato, K. R., & Garber, P. A. (2014). Nutrition and foraging strategies of the black howler monkey (Alouatta pigra) in Palenque National Park, Mexico. American Journal of Primatology, 76, 774–787. DOI: 10.1002/ajp.22268
Aristizabal, J. F., Negrete-Yankelevich, S., Macías-Ordóñez, R., Chapman, C. A., & Serio-Silva, J. C. (2019). Spatial aggregation of fruits explains food selection in a neotropical primate (Alouatta pigra). Scientific reports, 9, 1–13. DOI: 10.1038/s41598-019-55932-y
Aristizábal, J. F., Rivillas-Carmona, M. A., Arias-Jiménez, V., Morales-Patiño, L., Vergara-Martínez, M., Mariño-Méndez, D. V., Castaño, A. V., Grandas, D., Silva-Meneses, L. F., & Quecano, M. (2023). Behavioral database: Nutritional ecology of howler monkeys in montane forest: Strategies to cope with the spatial distribution and scarcity of food. Figshare. Dataset. https://doi.org/10.6084/m9.fig…
Aristizabal, J. F., Rothman, J. M., García‐Fería, L. M., & Serio‐Silva, J. C. (2017). Contrasting time‐based and weight‐based estimates of protein and energy intake of black howler monkeys (Alouatta pigra). American Journal of Primatology, 79, 1–8. DOI: 10.1002/ajp.22611
Asensio, N., Cristobal-Azkarate, J., Dias, P. A. D., Vea, J. J., & Rodríguez-Luna, E. (2007). Foraging habits of Alouatta palliata mexicana in three forest fragments. Folia Primatologica, 78, 141–153. DOI: 10.1159/000099136
Avila-Molina, F., & Padilla-Rivera, O. (2005). Variación estacional del uso de recursos alimenticios del mono aullador rojo Alouatta seniculus (L. 1766) en un fragmento de Bosque Seco Tropical (Bs-T) en el norte del departamento del Atlántico, Colombia. BSc thesis, Bogotá, CO: Universidad del Atlántico. p. 123.
Bicca-Marques, J. C. (1993). Padrão de atividades diarias do bugio-preto Alouatta caraya (Primates, Cebidae): urna anâlise temporal e bioenergética, In Yamamoto, M. B. C. Sousa (Ed.), A primatologia no Brasil (pp. 35–49). Natal, BR: Editora Universitaria-UFRN.
Bicca-Marques, J. C. (1994). Padräo de utilização de uma ilha de mata por Alouatta caraya (Primates: Cebidae). Revista Brasileira de Biologia, 54, 161–171.
Bicca-Marques, J. C., & Calegaro-Marques, C. (1994). Exotic plant species can serve as staple food sources for wild howler populations. Folia Primatologica, 63, 209–211. DOI: 10.1159/000156821
Bonvicino, C. R. (1989). Ecologia e comportamento de Alouatta belzebul (Primates: Cebidae) na Mata Atlantica. Revista Nordestina de Biologia, 6, 149–179.
Bravo, S. P., & Sallenave, A. (2003). Foraging behavior and activity patterns of Alouatta caraya in the northeastern Argentinean flooded forest. International Journal of Primatology, 24, 825–846.
Cárdenas Navarrete, A. (2020). Patrones de navegación en el hábitat asociados al uso de recursos alimenticios por monos aulladores negros (Alouatta pigra) en fragmentos de selva en Palenque, Chiapas, México. MSc dissertation, Chiapas, MX: Universidad de Ciencias y Artes de Chiapas. p. 124.
Ceccarelli, E., Negrín, A. R., Coyohua-Fuentes, A., Canales-Espinosa, D., & Dias, P. A. D. (2019). An exploration of the factors influencing the spatial behavior of mantled howler monkeys (Alouatta palliata). International Journal of Primatology, 40, 197–213. DOI: 10.1007/s10764-018-0075-1
Chapman, C. (1987). Flexibility in diets of three species of Costa Rican primates. Folia Primatológica, 49, 90–105. DOI: 10.1159/000156311
Chapman, C. (1988). Patterns of foraging and range use by three species of Neotropical primates. Primates, 29, 177–194. DOI: 10.1007/BF02381121
Chaves, O. M., & Bicca-Marques, J. C. (2016). Feeding strategies of brown howler monkeys in response to variations in food availability. PloS one, 11, e0145819. DOI: 10.1371/journal.pone.0145819
Chiarello, A. G. (1994). Diet of the brown howler monkey Alouatta fusca in a semi-deciduous forest fragment of southeastem Brazil. Primates, 35, 25–34. DOI: 10.1007/BF02381483
Chiarello, A. G.(1993a). Activity pattern of the brown howler monkey Alouatta fusca, Geoffroy 1812, in a forest fragment of southeastern Brazil. Primates, 34, 289–293. DOI: 10.1007/BF02382623
Chiarello, A. G.(1993b). Home range of the brown howler monkey, Alouatta fusca, in a forest fragment of southeastern Brazil. Folia Primatológica, 60, 173–175. DOI: 10.1159/000156687
Clarke, M. R., Collins, D. A., & Zucker, E. L. (2002). Responses to deforestation in a group of mantled howlers (Alouatta palliata) in Costa Rica. International Journal of Primatology, 23, 365–381.
Corrêa, F. M., Chaves, Ó. M., Printes, R. C., & Romanowski, H. P. (2018). Surviving in the urban–rural interface: feeding and ranging behavior of brown howlers (Alouatta guariba clamitans) in an urban fragment in southern Brazil. American Journal of Primatology, 80, e22865. DOI: 10.1002/ajp.22865
Coutinho, L. A. (2012). Variação sazonal e longitudinal na ecologia do guariba-de-mãos-ruivas, Alouatta belzebul (Primates, Atelidae), na Fazenda Pacatuba, Paraíba. MSc dissertation, João Pessoa, BR: Universidade Federal da Paraíba. p. 86.
Cunha, A. S. (1994). Aspectos sócio-ecologicos de um grupo de bugios (Alouatta fusca clamitans) do Parque Estadual de Itapuä. MSc dissertation, Porto Alegre, BR: Universidade Federal do Rio Grande do Sul. p. 79.
da Silva Antonio J. (2024). Ecologia alimentar, padrão de atividades de “Alouatta guariba clamitans” Cabrera, 1940 (Atelidae: Primates) e mudanças na cobertura da vegetação em um remanescente de floresta estacional semidecídua atlântica. MSc dissertation, São Paulo, BR: Universidade Estadual de Campinas. p. 220. DOI: 10.47749/T/UNICAMP.2024.1396081
de Guinea, M., Estrada, A., Nekaris, K. A. I., & Van Belle, S. (2019). Arboreal route navigation in a Neotropical mammal: energetic implications associated with tree monitoring and landscape attributes. Movement Ecology, 7(1), 39. DOI: 10.1186/s40462-019-0187-z
de Guinea, M., Estrada, A., Nekaris, K. A. I., & Van Belle, S. (2021). Cognitive maps in the wild: revealing the use of metric information in black howler monkey route navigation. Journal of Experimental Biology, 224(15), jeb242430. DOI: 10.1242/jeb.242430
Dáttilo, W., Serio‐Silva, J. C., Chapman, C. A., & Rico‐Gray, V. (2014). Highly nested diets in intrapopulation monkey–resource food webs. American Journal of primatology, 76, 670–678. DOI: 10.1002/ajp.22261
Dunn, J. C., Cristóbal‐Azkarate, J., & Veà, J. J. (2009). Differences in diet and activity pattern between two groups of Alouatta palliata associated with the availability of big trees and fruit of top food taxa. American Journal of Primatology, 71, 654-662. DOI: 10.1002/ajp.20700
Dunn, J. C., Cristóbal-Azkarate, J., & Veà, J. J. (2010). Seasonal variations in the diet and feeding effort of two groups of howlers in different sized forest fragments. International Journal of Primatology, 31, 887-903. DOI: 10.1007/s10764-010-9436-0
Dunn, J. C., Cristóbal-Azkarate, J., Schulte-Herbrüggen, B., Chavira, R., & Veà, J. J. (2013). Travel time predicts fecal glucocorticoid levels in free-ranging howlers (Alouatta palliata). International Journal of Primatology, 34, 246–259. DOI: 10.1007/s10764-013-9657-0
Estrada, A. (1984). Resource use by howler monkeys (Alouatta palliata) in the rain forest of Los Tuxtlas, Veracruz, Mexico. International Journal of Primatology, 5, 105–131. DOI: 10.1007/BF02735736
Estrada, A., Juan-Solano, S., Martinez, T. O., & Coates-Estrada, R. (1999). Feeding and general activity patterns of a howler monkey (Alouatta palliata) troop living in a forest fragment at Los Tuxtlas, Mexico. American Journal of Primatology, 48, 167–183.
Fortes, V. B. (1999). Dieta, atividades e use do espaço por Alouatta fusca clamitans (Cabrera, 1940) (Primates: Cebidae) na Depressäo Central do Rio Grande do Sul. MSc dissertation, Porto Alegre, BR: Universidade Federal do Rio Grande do Sul. p. 122.
Fortes, V. B. (2008). Ecologia e comportamento do bugio ruivo (Alouatta guariba clamitans Cabrera, 1940) em fragmentos florestais na depressão central do Rio Grande do Sul, Brasil. PhD dissertation, Porto Alegre, BR: Pontifícia Universidade Católica do Rio Grande do Sul. p 145.
Freire Filho, A. R. G. (2022). Ecologia comportamental e impactos antrópicos sobre dois primatas ameaçados do Nordeste – Sapajus flavius e Alouatta ululata. MSc dissertation, Recife, BR: Federal University of Pernambuco. p. 174.
Gaspar, D. A. (1997). Ecologia e comportamento do bugio ruivo, Alouatta fusca (Geoffroy, 1812, Primates: Cebidae), em fragmento de mata de Campinas, SP. MSc dissertation, São Paulo, BR: Universidade Estadual Paulista. p. 85.
Gaulin, S. J. C., & Gaulin, C. K. (1982). Behavioral ecology of Alouatta seniculus in Andean cloud forest. International Journal of Primatology, 3, 1–32. DOI: 10.1007/BF02693488
Glander, K. E. (1978). Howling monkey feeding behavior and plant secondary compounds: A study of strategies. In G.G. Montgomery (Ed.), The Ecology of Arboreal Folivores (pp. 561–574). Washington, USA: Smithsonian Institution Press.
Gómez-Posada, C., & Londoño, J. M. (2012). Alouatta seniculus: Density, home range and group structure in a bamboo forest fragment in the Colombian Andes. Folia Primatologica, 83, 56–65. DOI: 10.1159/000339803
Guzzo, G. B. (2009). Ecologia e comportamento de Alouatta guariba clamitans Cabrera, 1940, em um fragmento de mata de araucária na Serra Gaúcha. MSc dissertation, Porto Alegre, BR: Pontifícia Universidade Católica do Rio Grande do Sul. p. 60.
Holzmann, I., Agostini, I., & Di Bitetti, M. (2012). Roaring behavior of two syntopic howler species (Alouatta caraya and A. guaribaclamitans): evidence supports the mate defense hypothesis. International Journal of Primatology, 33, 338–355. DOI: 10.1007/s10764-012-9583-6
Hopkins, M. E. (2011). Mantled howler (Alouatta palliata) arboreal pathway networks: relative impacts of resource availability and forest structure. International Journal of Primatology, 32, 238–258. DOI: 10.1007/s10764-010-9464-9
Hopkins, M. E. (2016). Mantled howler monkey spatial foraging decisions reflect spatial and temporal knowledge of resource distributions. Animal cognition, 19, 387–403. DOI: 10.1007/s10071-015-0941-6.
Julliot, C. (1994). Diet diversity and habitat of howler monkeys. Current primatology, 1, 67–72.
Knopff, K. H., & Pavelka, M. S. (2006). Feeding competition and group size in Alouatta pigra. International journal of primatology, 27,1059–1078. DOI: 10.1007/s10764-006-9060-1
Koch, F., & Bicca-Marques, J. C. (2007). Padrão de atividades e dieta de Alouatta guariba clamitans Cabrera, 1940: uma análise sexo-etária. In J. C. Bicca-Marques (Ed.), A primatologia no Brasil (pp. 353–361). Porto Alegre, RS: Sociedade Brasileira de Primatologia.
Larose, F. (1996). Foraging strategies, group size, and food competition in the mantled howler monkey, Alouatta palliata. PhD dissertation, Alberta, CA: University of Alberta. p. 168.
Lastra, M. N., Rangel Negrin, A., & Dias, P. A. (2023). Behavioral responses of mantled howler monkeys to neighbor long‐distance vocalizations. American Journal of Biological Anthropology, 182(1), 59-68. DOI: 10.1002/ajpa.24810
Limeira, V. L. A. G. (1996). Comportamento alimentar, padräo de atividades e use do espaço por Alouatta fusca (Primates, Platyrrhini) em um fragmento degradado de Floresta Atlântica no estado do Rio de Janeiro.M Sc dissertation, Rio de Janeiro, BR: Universidade Federal do Rio de Janeiro. p. 151.
Ludwig, G., Aguiar, L. M., Svoboda, W. K., Hilst, C. L., Navarro, I. T., Vitule, J. R., & Passos, F. C. (2008). Comparison of the diet of Alouatta caraya (Primates: Atelidae) between a riparian island and mainland on the Upper Parana River, southern Brazil. Revista Brasileira de Zoologia, 25, 419-426. DOI: 10.1590/S0101-81752008000300006
Ludwig, G., Lima, G. Y. F., de Azevedo, R. B., Jerusalinsky, L., Valença-Montenegro, M. M., & Buss, G. (2020). Howlers in an anthropogenic matrix: how does an Alouatta belzebul group deal with the severely fragmented landscape of the Atlantic forest in Northeastern Brazil?. Neotropical Primates, 26(2), 7-16.
Marques, A. A. B. (1996). O bugio ruivo Alouatta fusca clamitans (Cabrera, 1940) (Primates, Cebidae) na Estaçäo Ecológica de Aracuri, RS: Variaçôes sazonais de forrageamento. MSc dissertation, Porto Alegre, BR: Pontifícia Universidade Católica do Rio Grande do Sul. p. 108.
Martínez-Mota, R., Righini, N., & Palme, R. (2016). Fluctuations in daily energy intake do not cause physiological stress in a Neotropical primate living in a seasonal forest. Oecologia, 182, 973–984. DOI: 10.1007/s00442-016-3739-6.
Martins, C. S. (1997). Uso de hábitat pelo bugio, Alouatta fusca clamitans, em um fragmento florestal em Lençóis Paulista. MSc dissertation, Campinas, BR: Universidade Estadual de Campinas. p. 100.
McKinney, V. B. (2019). Social and ecological impact of anthropogenic disturbance on the sympatric White-faced Capuchin (Cebus capucinus) and Mantled Howler Monkey (Alouatta palliata). PhD dissertation, Ohio, USA: The Ohio State University. p. 401.
McLean, K. A., Trainor, A. M., Asner, G. P., Crofoot, M. C., Hopkins, M. E., Campbell, C. J., … Jansen, P. A. (2016). Movement patterns of three arboreal primates in a Neotropical moist forest explained by LiDAR-estimated canopy structure. Landscape Ecology, 31, 1849–1862.
Mello, I., Alvarenga de Oliveira, C., & Sobral, G. (2024). Temporal variation and age influence activity budget more than sex and reproductive status in wild brown howler monkeys (Alouatta guariba clamitans) inhabiting a large, continuous forest. Primates, 65(5), 411-419. DOI: 10.1007/s10329-024-01146-4
Mendes, S. L. (1989). Estudo ecologico de Alouatta fusca (Primates: Cebidae) na Estaçäo Biologica de Caratinga, MG. Revista Nordestina de Biologia, 6, 71–104.
Milton, K. (1980). Behavioral adaptations of leaf eating by the mantled howler monkey (Alouatta palliata). In G. G. Montgomery (Ed.), The Ecology of Arboreal Folivores (pp. 535–549). Washington, USA: Smithsonian Institution Press.
Muhle, C. B. (2008). Estratégias adaptativas de um grupo de bugios-pretos, Alouatta caraya (Humboldt, 1812), em um bosque dominado por eucaliptos. MSc dissertation, Porto Alegre, BR: Pontifícia Universidade Católica do Rio Grande do Sul. p. 52.
Muñoz, D., Estrada, A., & Naranjo, E. (2005). Monos aulladores (Alouatta palliata) en una plantación de cacao (Theobroma cacao) en Tabasco, México: aspectos de la ecología alimentaria. Universidad y Ciencia, 2, 35-44.
Muñoz, D., Estrada, A., Naranjo, E., & Ochoa, S. (2006). Foraging ecology of howler monkeys in a cacao (Theobroma cacao) plantation in Comalcalco, Mexico. American Journal of Primatology, 68, 127-142. DOI: 10.1002/ajp.20211
Neville, M. K. (1972). The population structure of red howler monkeys (Alouatta seniculus) in Trinidad and Venezuela. Folia Primatológica. 17, 56–86. DOI:10.1159/000155416
Oliveira, E. M. D. (2003). Ecologia de Alouatta guariba clamitans (Humboldt, 1812) (Primates, Atelidae) em mata estacional semidecídua no sudeste do Brasil. MSc dissertation, Uberlândia, BR: Universidade Federal de Uberlândia. p. 95.
Palacios, E., & Rodriguez, A. (2001). Ranging pattern and use of space in a group of red howler monkeys (Alouatta seniculus) in a southeastern Colombian rainforest. American Journal of Primatology, 55, 233–251.
Palma, A. C., Vélez, A., Gómez‐Posada, C., López, H., Zárate, D. A., & Stevenson, P. R. (2011). Use of space, activity patterns, and foraging behavior of red howler monkeys (Alouatta seniculus) in an Andean Forest fragment in Colombia. American Journal of Primatology, 73, 1062–1071. DOI: 10.1002/ajp.20973
Pinto, A. C., Azevedo-Ramos, C., & de Carvalho Jr, O. (2003). Activity patterns and diet of the howler monkey Alouatta belzebul in areas of logged and unlogged forest in Eastern Amazonia. Animal Biodiversity and Conservation, 26, 39–49.
Pinto, L. P., & Setz, E. Z. (2004). Diet of Alouatta belzebul discolor in an Amazonian rain forest of Northern Mato Grosso State, Brazil. International Journal of Primatology, 25, 1197–1211. DOI: 10.1023/B:IJOP.0000043958.75534.7f
Pozo-Montuy, G., & Serio-Silva, J. C. (2006). Comportamiento alimentario de monos aulladores negros (Alouatta pigra Lawrence, Cebidae) en hábitat fragmentado en Balacán, Tabasco, México. Acta Zoológica Mexicana, 22, 53–66.
Pozo-Montuy, G., Serio-Silva, J. C., Chapman, C. A., & Bonilla-Sánchez, Y. M. (2013). Resource use in a landscape matrix by an arboreal primate: evidence of supplementation in black howlers (Alouatta pigra). International Journal of Primatology, 34, 714–731. DOI: 10.1007/s10764-013-9691-y
Prates, H. M., & Bicca-Marques, J. C. (2008). Age-sex analysis of activity budget, diet, and positional behavior in Alouatta caraya in an orchard forest. International Journal of Primatology, 29, 703. DOI: 10.1007/s10764-008-9257-6
Prates, H. M., & Bicca‐Marques, J. C. (2011). Vivendo no limite? Dieta de um grupo de bugios‐pretos (Alouatta caraya) habitante de um pomar. In F. R. de Mello & Í. M. C. Mourthé (Eds.), A Primatologia no Brasil – 11 (pp. 77–91). Belo Horizonte, Brazil: Sociedade Brasileira de Primatologia
Prates, H. M., Hass, G. P., & Bicca-Marques, J. C. (2018). Ranging behavior of black-and-gold howler monkeys (Alouatta caraya) in an anthropogenic habitat patch in southern Brazil. In B. Urbani, M. Kowalewski, R. G. T. Cunha, S. de la Torre, & L. Cortés-Ortiz (Eds.), La primatología en Latinoamérica 2 – A primatologia na América Latina 2 (Tomo I: Argentina–Colombia) (pp. 259–268). Caracas, Venezu…
Queiroz, H. L. (1995). Preguiças e guaribas: os mamíferos folívoros arbororícolas do Mamirauá. Brasília, GO: CNPq/Sociedade Civil Mamirauá.
Quintana-Morales, P. C., Morales-Mávil, J. E., Escobar-Aliaga, M., & Bravo-Xicotencatl, R. (2017). Use of space in two neighboring groups of the howler monkey Alouatta palliata mexicana (Primates: Atelidae): Overlap and home range size. Therya, 8, 91–97. DOI: 10.12933/therya-17-462
Righini, N., Garber, P. A., & Rothman, J. M. (2017). The effects of plant nutritional chemistry on food selection of Mexican black howler monkeys (Alouatta pigra): The role of lipids. American Journal of Primatology, 79, e22524. DOI: 10.1002/ajp.22524
Rímoli, A. O., Valdivino, E. M., Rímoli, J., & Ferrari, S. F. (2008). Behavior patterns of a group of black howler monkeys Alouatta caraya (Humboldt, 1812) in a forest fragment in Terenos, Mato Grosso do Sul: a seasonal analysis. In J. Rímoli, & S. F. Ferrari (Eds.), A primatologia no Brasil (pp. 179–191). Aracaju, BR: Sociedade Brasileira de Primatologia, Biología Geral e Experimental-UFS.
Rímoli, J., dos Santos Nantes, R., & Júnior, A. É. L. (2012). Diet and activity patterns of black howler monkeys Alouatta caraya (Humboldt, 1812, Primates, Atelidae) in ecotone Cerrado-Pantanal in the left bank of Aquidauana River, Mato Grosso do Sul, Brazil. Oecologia Australis, 16, 933–948.
Rivillas-Carmona, M. A., Aristizábal, J. F., Jiménez-Guevara, V., Morales-Patiño, L. J., Vergara-Ariza, M. A., Mariño-Méndez, D. V., Castaño, A. V., Silva-Meneses, G., Guzmán-Guzmán, S., Grandas-Gutiérrez, D., Quecano, M., Lopez-Florez, C. A., Bustamante-Manrique, S., Righini, N., Ramírez-Chaves, H. E., Vargas, J. E., & Gómez-Posada, C. (2025). Feeding strategies of red howler monkeys in a montan…
Rumiz, D. I., Zunino, G. E., Obregozo, M. L., & Ruiz, J. C. (1986). Alouatta caraya: Habitat and resource utilization in northern Argentina. In D. M. Taub, & F. A. KingCurrent (Eds.), Perspectives in Primate Social Dynamics (pp. 175–193). New York, USA: Van Nostrand Reinhold.
Serio-Silva, J. C., Rico-Gray, V., Hernández-Salazar, L. T., & Espinosa-Gómez, R. (2002). The role of Ficus (Moraceae) in the diet and nutrition of a troop of Mexican howler monkeys, Alouatta palliata mexicana, released on an island in southern Veracruz, Mexico. Journal of Tropical Ecology, 18, 913–928.
Serio-Silva, J.C. (1993). Feeding habits and daily activity patterns of howler monkeys (Alouatta palliata) in a forest fragment in Los Tuxtlas, Veracruz, México. In AAZPA (AM ASSOC ZOOL PARKS AQUARIUMS) Regional Conference Proceedings, pp. 783–789.
Silver, S. C., Ostro, L. E. T., Yeager, C. P., & Horwich, R. (1998). Feeding ecology of the black howler monkey (Alouatta pigra) in northern Belize. American Journal of Primatology, 45, 263–279.
Sobral, G., Fuzessy, L. F., & de Oliveira, C. A. (2023). The challenge of coexistence: changes in activity budget and ranging behaviour of brown howler monkeys in response to the presence of conspecifics and heterospecifics. International Journal of Primatology, 44(3), 558-580. DOI: 10.1007/s10764-023-00359-6
Souza, L. L., Ferrari, S. F., Da Costa, M. L., & Kern, D. C. (2002). Geophagy as a correlate of folivory in red-handed howler monkeys (Alouatta belzebul) from Eastern Brazilian Amazonia. Journal of Chemical Ecology, 28, 1613–1621.
Souza, S. P. (2005). Ecologia e Conservação de Alouatta belzebul belzebul (Primates, Atelidae) na Paraíba, Brazil. PhD dissertation, Brazil, BH: Universidade Federal de Minas Gerais. p. 121.
Stavis, V. K., Marques, M. R., Bordignon, M. O., Pereira, W., Lazaro, N. I. L., da Cunha, E. R., & Fina, B. G. (2018). Black howler monkeys (Alouatta caraya): behaviour and diet in Brazilian savannah (cerrado). RJBPCS, 4, 33-53. DOI: 10.26479/2018.0405.04
Stevenson, P. R., Beltrán, M. L., Quiñones, M. J., & Ahumada, J. A. (2015). Differences in home range, activity patterns and diet of red howler monkeys in a continuous forest and a forest fragment in Colombia. Revista de la Academia Colombiana de Ciencias Exactas, Físicas y Naturales, 39, 503–513. DOI:10.18257/raccefyn.262
Stoner, K. E. (1996). Habitat selection and seasonal patterns of activity and foraging of mantled howling monkeys (Alouatta palliata) in northeastern Costa Rica. International Journal of Primatology, 17, 1–30.
Williams-Guillén, K. (2003). The behavioral ecology of mantled howling monkeys (Alouatta palliata) living in a Nicaraguan shade coffee plantation. New York University, New York
Williams-Guillén, K., McCann, C., Martínez Sánchez, J. C., & Koontz, F. (2006). Resource availability and habitat use by mantled howling monkeys in a Nicaraguan coffee plantation: Can agroforests serve as core habitat for a forest mammal? Animal Conservation, 9, 331–338. DOI: 10.1111/j.1469-1795.2006.00042.x
Zunino, G. E. (1986). Algunos aspectos de la ecología y etología del mono aullador negro (Alouatta caraya) en hábitat fragmentados. PhD dissertation, Buenos Aires, ARG: Universidad de Buenos Aires. p158.
