# Supplementary material for: Behavioral Flexibility and the Conservation Value of Howler Monkey Populations in Small Habitat Patches
Source: Am J Primatol. 2026 Jun 23;88(6):e70182. doi: 10.1002/ajp.70182 (PMC13288005; doi:10.1002/ajp.70182)
Supplement: Supplementary file 4 — Supporting File 4: ajp70182‐sup‐0004‐Table_S3_Home_Range. [file AJP-88-e70182-s006.xlsx]

## Sheet: Univariate
Response	Predictor	Estimate	Std_Error	CI_Lower	CI_Upper	R2_Marginal	R2_Conditional	AICc	AICc_Null	Delta_AICc	N
log_hr_z	log_fragment_z	0.573	0.085	0.406	0.74	0.307	0.52	222.3	252.77	-30.46	95
log_hr_z	group_size_z	0.122	0.112	-0.097	0.341	0.014	0.543	245.41	244.23	1.19	90
log_hr_z	observation_time_z	-0.204	0.098	-0.397	-0.012	0.036	0.555	212.17	214.01	-1.84	78

## Sheet: Global_Model_Averaging
Response	Predictor	Importance_Swi	Estimate	Std_Error	CI_Lower	CI_Upper	Base_Model_R2m	Base_Model_R2c	N
log_hr_z	log_fragment_z	1	0.564	0.098	0.368	0.76	0.307	0.51	74
log_hr_z	observation_time_z	0.31	-0.028	0.067	-0.162	0.106	0.307	0.51	74
log_hr_z	group_size_z	0.23	-0.004	0.049	-0.101	0.094	0.307	0.51	74

## Sheet: Lean_Model_Averaging
Message
Lean model not applicable or not requested.
