# Supplementary material for: Behavioral Flexibility and the Conservation Value of Howler Monkey Populations in Small Habitat Patches
Source: Am J Primatol. 2026 Jun 23;88(6):e70182. doi: 10.1002/ajp.70182 (PMC13288005; doi:10.1002/ajp.70182)
Supplement: Supplementary file 5 — Supporting File 5: ajp70182‐sup‐0005‐Table_S4_Day_Range. [file AJP-88-e70182-s004.xlsx]

## Sheet: Univariate
Response	Predictor	Estimate	Std_Error	CI_Lower	CI_Upper	R2_Marginal	R2_Conditional	AICc	AICc_Null	Delta_AICc	N
log_day_range_z	log_fragment_z	0.097	0.126	-0.149	0.344	0.012	0.507	156.46	154.53	1.93	57
log_day_range_z	log_hr_z	0.203	0.12	-0.032	0.438	0.055	0.521	143.51	143.81	-0.3	54
log_day_range_z	group_size_z	0.217	0.127	-0.032	0.466	0.046	0.608	152.83	153.08	-0.24	56

## Sheet: Global_Model_Averaging
Response	Predictor	Importance_Swi	Estimate	Std_Error	CI_Lower	CI_Upper	Base_Model_R2m	Base_Model_R2c	N
log_day_range_z	log_hr_z	0.53	0.115	0.143	-0.169	0.398	0.086	0.577	53
log_day_range_z	group_size_z	0.44	0.083	0.127	-0.169	0.335	0.086	0.577	53
log_day_range_z	log_fragment_z	0.24	-0.013	0.077	-0.167	0.141	0.086	0.577	53

## Sheet: Lean_Model_Averaging
Response	Predictor	Importance_Swi	Estimate	Std_Error	CI_Lower	CI_Upper	Base_Model_R2m	Base_Model_R2c	N
log_day_range_z	log_hr_z	0.52	0.106	0.135	-0.161	0.372	0.086	0.556	53
log_day_range_z	group_size_z	0.45	0.085	0.128	-0.169	0.338	0.086	0.556	53
