# Supplementary material for: Behavioral Flexibility and the Conservation Value of Howler Monkey Populations in Small Habitat Patches
Source: Am J Primatol. 2026 Jun 23;88(6):e70182. doi: 10.1002/ajp.70182 (PMC13288005; doi:10.1002/ajp.70182)
Supplement: Supplementary file 6 — Supporting File 6: ajp70182‐sup‐0006‐Table_S5_Feeding_Investment. [file AJP-88-e70182-s008.xlsx]

## Sheet: Univariate
Response	Predictor	Estimate	Std_Error	CI_Lower	CI_Upper	R2_Marginal	R2_Conditional	AICc	AICc_Null	Delta_AICc	N
prop_feeding_z	fruits_total_z	-0.149	0.118	-0.381	0.083	0.02	0.67	173.05	172.01	1.04	62
prop_feeding_z	log_fragment_z	-0.117	0.116	-0.344	0.11	0.014	0.278	232.89	231.63	1.26	80
prop_feeding_z	diet_richness_z	0.206	0.148	-0.084	0.496	0.043	0.688	139.42	138.85	0.57	52
prop_feeding_z	leaves_young_z	0.327	0.131	0.07	0.584	0.124	0.544	135.06	138.42	-3.36	50
prop_feeding_z	log_hr_z	-0.022	0.124	-0.266	0.221	0.001	0.273	174.71	172.36	2.36	59
prop_feeding_z	group_size_z	-0.217	0.115	-0.442	0.008	0.048	0.246	217.98	218.95	-0.97	77

## Sheet: Global_Model_Averaging
Response	Predictor	Importance_Swi	Estimate	Std_Error	CI_Lower	CI_Upper	Base_Model_R2m	Base_Model_R2c	N
prop_feeding_z	fruits_total_z	0.65	-0.173	0.16	-0.49	0.143	0.422	0.916	32
prop_feeding_z	leaves_young_z	0.77	0.324	0.219	-0.111	0.759	0.422	0.916	32
prop_feeding_z	log_fragment_z	0.53	-0.129	0.151	-0.429	0.172	0.422	0.916	32
prop_feeding_z	log_hr_z	0.43	-0.091	0.13	-0.35	0.168	0.422	0.916	32
prop_feeding_z	group_size_z	0.29	-0.045	0.105	-0.254	0.164	0.422	0.916	32
prop_feeding_z	diet_richness_z	0.2	0.025	0.083	-0.143	0.192	0.422	0.916	32

## Sheet: Lean_Model_Averaging
Response	Predictor	Importance_Swi	Estimate	Std_Error	CI_Lower	CI_Upper	Base_Model_R2m	Base_Model_R2c	N
prop_feeding_z	leaves_young_z	0.77	0.227	0.168	-0.106	0.56	0.121	0.533	48
prop_feeding_z	group_size_z	0.23	-0.014	0.075	-0.165	0.137	0.121	0.533	48
