# Supplementary material for: Behavioral Flexibility and the Conservation Value of Howler Monkey Populations in Small Habitat Patches
Source: Am J Primatol. 2026 Jun 23;88(6):e70182. doi: 10.1002/ajp.70182 (PMC13288005; doi:10.1002/ajp.70182)
Supplement: Supplementary file 7 — Supporting File 7: ajp70182‐sup‐0007‐Table_S6_Young_Leaves. [file AJP-88-e70182-s003.xlsx]

## Sheet: Univariate
Response

## Sheet: Global_Model_Averaging
Response

## Sheet: Lean_Model_Averaging
Response
