# Supplementary material for: Behavioral Flexibility and the Conservation Value of Howler Monkey Populations in Small Habitat Patches
Source: Am J Primatol. 2026 Jun 23;88(6):e70182. doi: 10.1002/ajp.70182 (PMC13288005; doi:10.1002/ajp.70182)
Supplement: Supplementary file 8 — Supporting File 8: ajp70182‐sup‐0008‐Table_S7_Fruit_Consumption. [file AJP-88-e70182-s009.xlsx]

## Sheet: Univariate
Response	Predictor	Estimate	Std_Error	CI_Lower	CI_Upper	R2_Marginal	R2_Conditional	AICc	AICc_Null	Delta_AICc	N
fruits_total_z	log_fragment_z	0.176	0.107	-0.033	0.386	0.04	0.408	218.72	218.89	-0.17	78
fruits_total_z	log_hr_z	0.326	0.107	0.117	0.535	0.147	0.478	156.28	162.23	-5.95	61
fruits_total_z	log_day_range_z	0.128	0.152	-0.169	0.425	0.015	0.53	149.14	147.36	1.78	50
fruits_total_z	group_size_z	0.041	0.122	-0.198	0.28	0.002	0.502	205.38	203.18	2.19	74
fruits_total_z	diet_richness_z	0.023	0.144	-0.26	0.306	0.001	0.333	169.96	167.57	2.39	56

## Sheet: Global_Model_Averaging
Response	Predictor	Importance_Swi	Estimate	Std_Error	CI_Lower	CI_Upper	Base_Model_R2m	Base_Model_R2c	N
fruits_total_z	log_hr_z	0.79	0.303	0.206	-0.107	0.714	0.198	0.469	36
fruits_total_z	group_size_z	0.21	0.022	0.088	-0.157	0.2	0.198	0.469	36
fruits_total_z	log_day_range_z	0.19	-0.006	0.078	-0.164	0.153	0.198	0.469	36
fruits_total_z	diet_richness_z	0.19	-0.006	0.078	-0.165	0.152	0.198	0.469	36
fruits_total_z	log_fragment_z	0.22	0.023	0.1	-0.179	0.224	0.198	0.469	36

## Sheet: Lean_Model_Averaging
Response	Predictor	Importance_Swi	Estimate	Std_Error	CI_Lower	CI_Upper	Base_Model_R2m	Base_Model_R2c	N
fruits_total_z	log_hr_z	0.91	0.294	0.141	0.013	0.575	0.148	0.477	61
fruits_total_z	log_fragment_z	0.26	0.015	0.079	-0.142	0.172	0.148	0.477	61
