# Supplementary material for: Behavioral Flexibility and the Conservation Value of Howler Monkey Populations in Small Habitat Patches
Source: Am J Primatol. 2026 Jun 23;88(6):e70182. doi: 10.1002/ajp.70182 (PMC13288005; doi:10.1002/ajp.70182)
Supplement: Supplementary file 9 — Supporting File 9: ajp70182‐sup‐0009‐Table_S8_Diet_Richness. [file AJP-88-e70182-s005.xlsx]

## Sheet: Univariate
Response	Predictor	Estimate	Std_Error	CI_Lower	CI_Upper	R2_Marginal	R2_Conditional	AICc	AICc_Null	Delta_AICc	N
diet_richness_z	log_fragment_z	0.079	0.118	-0.153	0.311	0.006	0.854	160.99	159.08	1.91	66
diet_richness_z	log_hr_z	-0.02	0.099	-0.215	0.174	0	0.842	126.59	124.13	2.46	48
diet_richness_z	log_day_range_z	0.283	0.116	0.056	0.509	0.096	0.836	95.21	98.14	-2.93	39
diet_richness_z	group_size_z	0.08	0.073	-0.063	0.223	0.006	0.867	148.95	147.78	1.18	63
diet_richness_z	observation_time_z	0.078	0.07	-0.059	0.215	0.009	0.849	146.53	145.39	1.14	62

## Sheet: Global_Model_Averaging
Response	Predictor	Importance_Swi	Estimate	Std_Error	CI_Lower	CI_Upper	Base_Model_R2m	Base_Model_R2c	N
diet_richness_z	observation_time_z	0.97	0.348	0.119	0.107	0.588	0.212	0.855	34
diet_richness_z	log_day_range_z	0.39	0.067	0.107	-0.147	0.28	0.212	0.855	34
diet_richness_z	log_fragment_z	0.22	0.021	0.071	-0.122	0.164	0.212	0.855	34
diet_richness_z	log_hr_z	0.19	-0.003	0.044	-0.093	0.087	0.212	0.855	34
diet_richness_z	group_size_z	0.18	-0.001	0.035	-0.072	0.069	0.212	0.855	34

## Sheet: Lean_Model_Averaging
Response	Predictor	Importance_Swi	Estimate	Std_Error	CI_Lower	CI_Upper	Base_Model_R2m	Base_Model_R2c	N
diet_richness_z	observation_time_z	0.97	0.328	0.115	0.096	0.561	0.204	0.835	36
diet_richness_z	log_day_range_z	0.51	0.099	0.122	-0.143	0.341	0.204	0.835	36
